# Supplementary material for: PKC-phosphorylation of Liprin-α3 triggers phase separation and controls presynaptic active zone structure
Source: Nat Commun. 2021 May 24;12:3057. doi: 10.1038/s41467-021-23116-w (PMC8144191; doi:10.1038/s41467-021-23116-w)
Supplement: Supplementary file 6 — Source Data [file 41467_2021_23116_MOESM6_ESM.zip]

Archive with 4 entries (4 files):
- Source Data numerical.xlsx
- __MACOSX/._Source Data numerical.xlsx
- Source Data Western.pdf
- __MACOSX/._Source Data Western.pdf
