# Supplementary material for: PKC-phosphorylation of Liprin-α3 triggers phase separation and controls presynaptic active zone structure
Source: Nat Commun. 2021 May 24;12:3057. doi: 10.1038/s41467-021-23116-w (PMC8144191; doi:10.1038/s41467-021-23116-w)
Supplement: Supplementary file 6 — Source Data [file 41467_2021_23116_MOESM6_ESM.zip › Source Data numerical.xlsx]

## Sheet: Fig 1c
transfected cells with droplets (%)	group	transfection number
0	1	1
0	1	1		group 1 = mVenus Liprin-α3 - PMA / - washout
0	1	1		group 2 = mVenus Liprin-α3 + PMA / - washout
0	1	1		group 3 = mVenus Liprin-α3 + PMA / + washout
0	1	1		group 4 = mVenus - PMA / - washout
0	1	1		group 5 = mVenus + PMA / - washout
6.9	1	1		group 6 = mVenus + PMA / + washout
8.1	1	2
8.7	1	2
9.3	1	2
9.3	1	2
9.4	1	2
10.5	1	2
11.7	1	2
11.8	1	3
14.8	1	3
17.1	1	3
18.3	1	3
18.3	1	3
20.1	1	3
20.1	1	3
100	2	1
100	2	1
100	2	1
100	2	1
100	2	1
100	2	1
100	2	1
76	2	2
77.8	2	2
84.5	2	2
86.2	2	2
86.2	2	2
87.4	2	2
88	2	2
88.1	2	3
89.3	2	3
89.3	2	3
89.4	2	3
89.8	2	3
89.9	2	3
90.4	2	3
0	3	1
0	3	1
0	3	1
0	3	1
0	3	1
0	3	1
6.9	3	1
6.9	3	2
7.5	3	2
8.7	3	2
9.3	3	2
9.4	3	2
9.9	3	2
10.5	3	2
10.6	3	3
11.7	3	3
11.8	3	3
12.9	3	3
14.8	3	3
17.1	3	3
18.3	3	3
0	4	1
0	4	1
0	4	1
0	4	1
0	4	1
0	4	1
0	4	2
0	4	2
0	4	2
0	4	2
0	4	2
0	4	2
0	4	3
0	4	3
0	4	3
0	4	3
6.9	4	3
7.5	4	3
0	5	1
0	5	1
0	5	1
0	5	1
0	5	1
0	5	1
0	5	2
0	5	2
0	5	2
0	5	2
0	5	2
0	5	2
0	5	3
0	5	3
0	5	3
0	5	3
0	5	3
0	5	3
0	6	1
0	6	1
0	6	1
0	6	1
0	6	1
0	6	1
0	6	2
0	6	2
0	6	2
0	6	2
0	6	2
0	6	2
0	6	3
0	6	3
0	6	3
0	6	3
0	6	3
7.1	6	3

## Sheet: Fig 1e
droplet 1	droplet 2	droplet 3	droplet 4	droplet 5	droplet 6	droplet 7	droplet 8	droplet 9	droplet 10	droplet 11	droplet 12	droplet 13	droplet 14	droplet 15	droplet 16	droplet 17	droplet 18	droplet 19	droplet 20	droplet 21	droplet 22	droplet 23	droplet 24	droplet 25	droplet 26	droplet 27	droplet 28	droplet 29	droplet 30	time (s)
208.463	219.814	162.441	156.339	176.985	106.895	72.81	95.261	211.093	203.136	186.515	212.12	181.811	172.55	220.411	179.192	165	226.146	190.175	229.455	249.898	219.968	202.063	178.726	228.848	195.288	170.867	220.35	182.195	124.978	-3	All data are intensity, measured as arbitrary units.
208.872	219.343	163.399	152.356	177.175	104.714	73.822	93.8	213.508	201.441	194.091	211.157	182.319	169.743	218.185	177.378	162.409	223.51	189.435	228.219	249.229	218.802	198.354	178.33	228.038	194.914	171.672	220.409	182.078	123.891	0
9.971	9.255	5.711	8.898	19.44	4.571	7.156	2.957	12.729	6.723	8.996	7.574	12.908	4.636	7.466	5.436	17.143	8.166	6.929	12.039	6.141	7.137	7.472	6.465	9.107	9.398	15.733	8.912	18.597	11.696	1
15.934	15.128	8.706	12.788	28.575	7.781	9.434	4.157	17.479	11.921	12.955	11.833	16.706	8.486	11.986	11.231	22.228	13.009	11.245	18.204	9.701	10.848	13.014	11.306	16.102	14.44	19.936	14.062	28.279	15.826	2
21.601	20.415	11.275	17.483	34.082	10.714	11.041	5.297	22.801	15.763	15.227	15.759	21.412	12.243	14.452	13.692	24.237	16.476	14.764	23.686	12.302	13.998	18.153	15.556	23.757	19.348	25.66	18.913	32.584	18.609	3
26.483	24.351	12.994	19.814	40.899	13.143	12.962	6.39	25.462	19.52	17.273	19.315	23.563	17.236	17.123	17.282	26.441	18.754	17.988	26.719	15.292	16.137	22.522	19.486	28.905	23.305	27.786	23.325	40.143	20.935	4
30.181	28.553	14.269	23.542	43.53	14.59	13.582	7.423	30.589	22.486	19.545	22.333	27.429	18.007	22.192	19.744	30.387	23.138	20.621	29.109	18.185	19.16	26.252	23.528	34.274	26.912	31.869	27.837	42.773	23.739	5
33.932	32.872	16.848	25.907	49.104	15.981	15.027	8.254	31.559	22.966	21.174	23.407	27.63	21.05	23.63	23.026	32.688	26.605	22.576	33.475	19.398	22.317	28.434	26.5	37.826	27.726	31.379	31.65	49.045	24.565	6
37.244	37.936	18.043	26.373	53.918	17.238	15.893	8.717	36.114	26.299	22.045	26.333	31.395	24.436	24.041	23.179	32.978	27.249	24.967	35.841	22.354	23.446	31.88	29.962	42.079	30.54	35.143	36.5	53.429	25.372	7
40.727	39.83	19.377	28.958	55.664	17.571	16.789	9.525	37.449	30.537	22.822	29.185	35.429	25.464	26.164	25.949	36.465	28.123	26.474	37.918	23.872	26.012	32.872	32.229	45.198	34.236	38.131	38.413	56.779	28.304	8
43.053	42.319	20.652	31.025	57.433	18.552	17.622	11.033	39.225	29.435	24.356	30.241	32.807	28.679	28.425	26.872	35.932	29.728	29.062	39.104	25.674	26.8	35.727	35.09	48.469	34.75	37.217	41.388	57.5	28.913	9
46.241	44.255	21.294	32	59.47	19.333	18.533	10.808	39.949	32.91	26.477	32.87	34.588	31.593	29.863	30.667	39.516	34.04	30.007	40.919	26.789	29.03	37.289	37.347	51.412	37.419	37.91	43.188	58.201	31.804	10
48.324	48.298	22.816	33.475	62.313	20.819	19.255	11.461	42.445	35.056	26.818	33.63	35.798	33.564	30.205	30.769	40.073	34.527	31.445	42.726	29.065	30.663	38.36	39.583	51.855	38.736	40.181	47.275	63.364	30.761	11
50.116	49.947	22.579	34.703	65.403	20.695	19.476	12.601	44.225	34.04	28.409	36.741	39.731	36.371	35.411	31.231	38.45	36.074	32.576	44.851	30.63	32.028	39.657	41.587	54.726	38.85	42.79	48.562	66.071	32.022	12
51.825	51.436	23.656	36.364	67.597	22.219	20.033	12.779	45.466	38.362	30.019	37.889	39.025	34.164	32.397	35.231	42.203	36.261	33.257	46.672	32.016	33.756	41.05	43.719	56.574	42.14	42.917	50.075	68.273	35.065	13
54.622	53.543	25.198	36.975	67.351	22.657	20.575	13.42	46.191	37.881	30.436	40.704	41.311	39.029	34.521	37.538	41.646	39.327	34.595	48.077	33.357	35.63	43	44.24	58.314	42.629	45.8	52.038	68.935	33.326	14
56.515	55.128	26.166	38.517	69.209	22.457	20.678	13.967	46.403	39.887	29.583	41.556	43.025	38.964	36.507	37.692	42.203	40.616	35.648	49.622	34.766	36.426	43.727	46.069	60.805	43.538	46.39	54.212	69.422	35.261	15
57.94	57.404	27.134	38.102	71.358	23.924	21.172	14.05	49.47	39.718	31.534	43.463	43.462	40.143	36.986	37.128	42.663	39.971	36.371	50.616	35.867	36.925	44.756	47.979	61.171	43.364	48.012	56.075	72.071	35.504	16
59.78	58.436	28.933	39.11	71.94	24.276	22.433	14.715	48.373	41.667	34.205	46	41.445	43.807	40.685	37.385	43.898	40.96	37.488	52.518	38.034	38.651	46.967	49.163	64.671	45.724	46.631	57.562	72.773	37.022	17
60.824	59.915	28.607	41.373	74.235	23.705	22.658	15.392	48.572	42.712	33.845	43.667	45.513	45.286	42.123	38	43.123	43.138	38.469	52.342	38.25	39.859	47.938	50.983	66.129	47.479	49.471	59.225	75.987	35.696	18
62.621	59.915	29.931	41.983	74.123	24.362	23.056	15.629	51.034	43.277	34.413	46.352	46.185	45.629	41.575	38.051	44.576	43.825	38.945	54.715	39.221	41.123	50.194	52.247	70.421	48.207	49.502	60.05	75.403	39.087	19
64.006	60.287	29.565	39.975	74.94	24.248	23.93	15.938	50.636	46.186	35.379	49.704	46.353	43.293	39.178	40.667	46.901	44.198	39.598	54.638	40.44	42.184	49.298	52.944	67.49	50.729	50.086	59.725	76.844	39.131	20
65.245	63.596	30.662	43.636	76.552	25.371	24.38	16.841	52.275	47.034	37.102	49.907	48.403	44.621	44.041	42.103	44.988	46.16	39.793	56.468	42.042	42.739	50.81	54.681	70.236	51.157	53.269	63.075	76.532	39.478	21
66.109	65.564	31.986	42.983	75.97	24.971	24.494	17.031	54.432	46.695	37.462	49.87	48.37	48.307	41.918	44.462	46.223	46.447	40.926	57.011	42.193	43.646	51.707	54.91	72.776	50.998	52.862	64.55	77.253	42.348	22
67.144	64.691	32.213	43.619	76.541	25.171	24.896	17.162	52.949	48.277	39.337	50.833	47.765	44.793	46.096	39.846	45.303	47.693	41.74	57.237	43.961	45.279	51.645	57.111	72.107	51.99	54.938	64.4	78.987	41.761	23
68.167	66.83	32.757	43.788	79.474	26.143	25.401	17.233	55.538	48.277	40.246	52.074	50.118	44.45	45.342	43.538	47.119	48.825	42.364	59.156	44.591	45.388	52.806	55.771	73.633	52.136	56.888	66.312	81.948	41.978	24
70.095	67.638	33.785	45.297	81.534	25.248	25.379	18.1	57.597	48.701	39.64	51.63	50.387	46.893	47.603	45.282	50.097	46.963	43.519	59.771	45.667	46.416	53.715	56.201	75.552	53.874	56.269	66.9	84.812	42.196	25
70.341	69.617	34.279	44.839	80.19	25.667	25.453	17.233	55.513	49.379	41.458	52.315	52.504	48.029	46.301	48.615	49.104	48.481	42.886	59.514	46.164	47.174	54.215	57.573	76.152	54.212	58.793	68.475	82.708	43.804	26
72.394	69.309	35.059	44.415	79.384	25.933	24.907	19.382	58.475	50.056	41.78	52.352	53.748	49.614	45.959	51.333	50.993	51.332	44.26	60.464	47.779	47.923	55.785	58.236	77.376	55.838	58.174	68.888	80.935	40.87	27
73.419	71.649	34.644	45.008	82.194	25.905	25.98	19.905	57.364	49.887	43.068	55.519	53.311	49.679	48.836	44.256	49.831	49.026	44.226	62.077	47.219	48.457	56.488	59.872	79.129	54.4	58.912	70.625	84.481	46.065	28
73.596	70.34	36.018	45.203	82.44	26.924	26.337	19.026	58.89	52.825	43.163	54.519	55.395	49.057	51.233	49.641	49.298	50.229	44.667	62.332	49.659	48.598	56.554	59.226	78.057	56.436	63.338	69.75	85.26	44.696	29
74.688	73.085	35.069	44.958	82.384	26.105	26.669	19.632	59.525	52.119	45.265	55.222	54.588	52.121	47.671	44.923	50.242	52.607	45.731	63.505	49.422	49.661	57.459	61.073	82.174	57.24	62.69	72.688	85.026	46.435	30
75.797	71.521	36.729	46.263	82.944	25.676	27.226	20.344	57.199	51.469	42.159	57.389	56.403	53.129	53.219	49.333	51.138	52.077	45.31	63.819	50.612	50.194	58.079	62.226	80.945	57.429	64.619	70.763	86.662	45.478	31
76.746	75.394	37.401	47	81.164	25.571	27.44	19.727	61.725	51.921	44.186	57.722	54.151	53.579	55	47.436	49.274	53.095	45.698	63.543	51.138	51.24	59.132	64.163	81.34	57.405	62.2	75.562	87.266	45.804	32
78.024	75.266	38.389	46.712	81.231	26.371	27.945	19.988	58.199	53.305	46.439	59.463	57.681	56.643	52.877	49.128	52.494	51.891	47.495	66.486	52.826	51.634	61.008	64.569	85.45	58.61	67.286	74.975	83.448	46.674	33
78.223	75.809	37.5	46.5	80.75	25.067	28.203	20.843	60.881	52.797	46.307	57.722	56.37	53.986	50.685	51.59	51.646	53.768	47.331	65.111	52.25	52.216	60.814	64.993	85.479	58.624	64.288	75.537	85.981	46.978	34
79.615	75.309	39.081	47.263	83.549	25.59	28.94	20.879	63.314	53.955	46.307	58.093	58.756	53.407	53.425	48.667	52.373	52.393	47.412	68.339	53.125	52.531	60.971	66.573	85.407	58.274	65.288	73.812	87.422	48.783	35
80.179	77	38.686	47.119	81.78	25.99	28.848	21.425	62.602	53.785	46.098	58.185	59.361	56.557	51.438	50.667	54.479	55.158	47.736	66.968	54.839	52.905	61.587	66.427	85.695	59.662	66.598	76.638	86.39	49.043	36
80.902	75.84	38.231	48.186	82.72	25.962	29.548	21.116	58.631	53.249	46.856	61.074	58.555	58.7	54.384	53.385	54.746	53.811	48.7	66.647	54.997	53.917	62.583	67.806	87.336	58.119	65.812	76.638	87.13	50.326	37
81.413	78.702	39.585	48.644	86.034	26.171	29.088	20.475	62.784	54.322	48.996	60.593	58.622	55.829	51.507	55.282	53.051	55.645	48.84	68.772	55.052	54.554	61.781	68.274	86.164	59.386	65.55	78.775	89.312	51.543	38
83.483	78.511	39.2	50.246	85.071	25.562	29.895	22.637	62.059	53.079	47.955	63.556	60.067	57.693	51.438	54	52.809	54.857	49.524	68.122	56.448	55.162	62.653	68.024	88.386	59.355	68.576	78.05	89.019	50.043	39
83.087	79.649	39.792	51.763	84.802	26.267	28.774	22.28	61.725	53.842	48.504	61.13	57.714	58.1	52.26	53.59	55.012	54.37	48.574	67.826	57.286	54.822	63.806	69.368	87.736	60.026	66.39	79.45	87.89	49.217	40
83.694	79.894	39.318	49.847	87.097	27.495	29.799	21.235	63.581	54.294	49.47	61.111	62.319	59.107	52.945	49.128	52.785	56.447	49.533	69.473	56.875	55.147	64.112	68.281	89.345	60.798	70.526	79.575	90.695	52.022	41
83.804	79.872	39.565	50.915	84.802	26.981	30.477	22.209	65.576	56.356	49.981	64.926	59.664	60.157	53.014	53.282	55.69	54.814	49.76	69.995	56.544	56.178	64.645	69.955	89.605	61.269	68.029	79.888	88.396	52.022	42
85.79	80.426	41.028	52.068	86.448	26.781	29.95	21.96	64.644	58.757	50.284	62.852	58.387	61.936	54.726	54.769	52.518	55.415	50.16	71.344	57.789	56.499	64.831	70.132	91.174	63.348	68.836	80.737	88.435	52.413	43
85.634	81.255	40.731	51.153	90.108	26.571	30.533	22.672	64.25	57.232	51.989	63.222	61.714	61.143	54.589	54.154	54.722	56.848	50.357	70.925	58.523	56.826	65.769	70.333	93.671	63.262	71.645	81.088	94.649	52.717	44
85.467	81.309	41.196	49.754	86.672	27.238	30.876	22.15	61.869	57.684	52.348	64.778	58.958	64.121	54.452	56.769	54.504	57.55	50.581	72.496	58.971	56.671	65.545	72.497	91.733	63.221	70.833	81.65	91.708	54.174	45
86.8	81.457	40.543	51.551	88.362	26.914	31.174	23.907	67.568	59.548	51.667	65.944	59.328	62.129	50.342	58.359	54.988	58.367	50.657	73.018	59.25	56.808	66.058	71.545	92.16	64.131	70.931	80.6	92.253	54.521	46
88.254	82.043	40.296	50.381	89.022	27.771	31.908	22.684	67.004	60.537	50.057	66.167	62.79	60.157	54.521	60.564	54.988	57.135	51.095	72.717	60.435	57.537	66.281	71.562	93.183	65.812	72.69	82.638	92.779	54.811	47
87.696	83.011	40.909	50.814	89.739	28.543	32.431	22.85	64.792	59.689	49.735	66.333	60.605	61.25	57.329	61.179	57.191	57.507	50.962	73.016	61.479	57.141	67.062	71.767	94.102	63.171	70.407	83.525	93.909	55.472	48
87.883	84.574	40.968	51.085	89.224	29.038	32.247	24.192	65.347	59.633	51.136	65.148	56.437	59.3	56.301	59.846	55.932	58.195	51.069	73.875	61.508	57.735	66.88	72.302	94.107	65.671	66.219	84.775	93.052	54.968	49
88.339	84.064	41.947	50.466	89.493	29.905	32.723	22.708	65.462	62.09	50.739	66.926	60.403	58.143	55.137	61.538	55.157	58.352	51.255	74.326	62.74	57.729	67.632	72.58	94.526	65.702	68.717	82.838	95.37	56.339	50
88.311	83.851	41.601	51.627	87.422	30.419	33.298	24.014	65.288	58.814	52.538	68.87	58.824	58.036	57.26	63.385	56.199	60.315	51.81	73.875	62.32	58.406	67.599	73.267	93.967	64.638	67.167	84.25	93.013	54.944	51
89.575	82.543	41.7	51.915	90.321	31.467	33.445	23.895	65.822	60.339	51.629	66	58.05	58.25	58.082	67.897	58.136	58.524	51.824	73.713	62.826	58.685	68.884	73.392	96.064	65.11	64.031	82.3	96.305	56.893	52
90.139	85.149	42.53	50.119	90.757	30.371	33.43	23.254	65.042	60.395	52.14	64.759	59.529	59.064	56.027	66.41	57.409	60.043	51.726	75.183	63.5	59.184	67.376	73.264	95.257	65.457	64.386	84.95	96.909	57.247	53
91.169	85.223	42.549	52.195	88.854	30.124	33.593	23.717	65.123	60.282	52.689	68.63	56.874	57.993	59.863	65.231	57.7	60.086	51.94	75.591	64.003	58.804	69.736	75.295	98.088	64.767	62.176	85.938	92.312	54.528	54
90.765	85.691	43.132	51.992	92.246	31.933	34.47	23.682	66.403	60.085	54.375	69.185	57.714	59.279	61.37	67.487	58.692	59.928	52.205	75.808	65.24	59.602	69.479	75.062	98.1	66.183	62.695	86	97.766	57.751	55
91.075	88.681	42.875	51.254	92.022	32.248	34.109	24.418	68.097	60.311	54.773	68.481	53.916	58.357	57.123	66.308	59.031	59.484	52.317	75.525	63.779	58.998	69.971	74.451	97.879	65.862	58.179	89.938	98.078	57.944	56
91.371	86.766	41.67	49.398	92.94	31.229	34.197	25.048	69.127	62.627	55.133	69.056	55.294	57.414	64.041	65.179	56.731	61.046	52.636	76.203	65.198	58.826	70.562	74.153	99.331	67.283	59.75	86.388	97.688	57.705	57
92.426	87.128	42.974	51.551	92.067	32.99	34.916	25.689	68.602	61.271	53.011	67.981	56.168	57.607	60.479	64.308	58.741	60.401	53.367	75.575	64.312	59.275	70.132	74.892	98.464	66.455	60.571	87.375	95.76	56.573	58
92.853	87.511	44.368	50.873	93.41	34.276	35.041	25.226	67.271	61.554	55.208	68.574	60.571	58.207	61.233	69.282	61.041	61.232	54.002	76.912	65.581	59.917	70.649	74.122	97.888	66.629	64.867	86.75	98	57.889	59
94.439	87.883	44.032	52.364	97.004	32.867	35.174	24.703	67.886	61.328	54.47	71.815	59.697	60.414	64.589	68.256	60.387	61.218	54.3	76.973	66.307	60.552	70.773	74.615	100.276	67.76	63.669	87.412	101.935	60.221	60
6.96	6.915	4.526	6.559	12.59	3.952	5.865	2.28	9.86	5.056	4.205	5.352	8.84	4.514	4.795	4.564	11.525	6.748	4.824	7.1	3.299	4.236	4.813	4.302	5.443	6.824	11.136	6.588	12.994	7.739	61
11.39	11.362	6.433	9.89	18.075	6.276	7.782	3.23	14.614	8.446	7.254	9	14.319	6.836	7.671	8.308	14.044	9.957	8.067	11.758	5.633	6.717	9.193	6.899	11.795	10.907	16.764	10.688	18.422	10.087	62
15.786	14.681	8.073	12.042	24.142	9.105	9.873	4.157	18.564	11.864	9.223	11.944	16.37	9.864	9.452	11.026	18.959	13.467	10.771	15.018	7.693	8.731	12.113	10.083	15.419	14.21	19.89	14.4	25.318	13.022	63
19.249	18.936	9.901	14.11	27.422	10.229	11.06	4.513	21.852	14.915	10.89	14.407	17.58	12.721	13.288	12.769	20.702	16.934	13.05	17.366	9.362	10.594	15.149	13.038	20.702	17.664	20.879	18.712	27.909	14.109	64
21.456	22.128	10.958	16.102	29.616	11.533	12.07	5.618	25.559	16.384	13.485	16.333	20.807	13.943	15.205	14.308	22.276	17.751	14.757	19.851	11.047	12.764	17.764	15.455	24.083	19.767	25.693	21.438	30.734	15.326	65
25.333	23.628	11.719	18.212	31.34	12.886	12.896	6.627	27.61	17.345	14.034	17.037	22.387	16.15	16.986	16.821	24.818	19.585	16.369	21.649	12.169	14.069	20.096	17.531	27.045	20.445	26.248	22.6	32.896	17.674	66
27.674	26.702	13.656	19.754	35.168	14.267	14.477	6.77	29.131	20.113	15.303	19.519	23.798	17.9	16.233	19.282	26.077	22.235	17.526	23.896	13.792	15.343	21.591	18.792	29.621	22.631	27.655	26.5	37.357	18.217	67
29.811	29.053	14.022	21.195	37.194	14.876	14.201	7.815	29.153	22.062	16.686	21.907	26.387	20.043	20.411	20.205	25.908	24.713	18.914	24.758	14.878	16.713	22.55	21.392	30.483	24.5	30.405	28.887	38.195	21.261	68
31.69	31.074	15.148	22.593	38.862	16.543	15.694	8.325	31.962	23.701	18.352	22.704	26.723	21.757	23.014	21.897	27.506	25.244	20.264	26.357	16.505	17.97	24.033	22.91	32.819	26.471	31.519	30.45	40.942	21.348	69
33.934	33.553	15.257	22.576	41.213	15.962	16.096	9.121	33.042	24.322	18.693	24.444	26.353	20.964	23.082	22.205	27.845	27.006	21.324	28.134	17.633	18.98	25.789	23.715	35.06	27.971	31.6	32.975	42.753	22.457	70
36.202	34.979	16.571	24.636	42.131	17.495	16.398	9.121	34.631	25.904	18.239	25.778	27.63	23.579	23.219	21.897	29.443	27.751	22.331	29.066	17.951	19.885	27.074	25.823	37.355	29.721	33.719	34.6	45.032	22.543	71
37.143	36.681	18.162	26.008	43.015	17.8	17.202	10	34.081	26.61	19.754	27.63	30.319	24.886	22.74	26.615	30.218	28.453	23.124	30.611	19.583	21.194	27.508	26.861	38.074	29.552	36.133	36.6	45.656	24.435	72
38.959	37.681	18.093	26.856	46.037	17.39	17.862	10.641	35.602	25.989	20.322	29.296	30.689	25.657	24.041	25.641	31.211	30.086	23.567	31.004	20.461	21.83	29.525	28.003	40.262	29.938	35.964	38.038	49.396	26.003	73
40.717	38.809	19.605	26.771	46.519	18.152	18.614	10.582	36.606	28.842	21.818	29.278	33.58	25.979	28.151	28.308	32.252	31.877	24.757	31.918	21.56	23.036	29.14	29.372	39.798	31.326	39.086	38.775	49.435	26.217	74
42.074	41.979	19.862	28.39	46.91	18.829	18.227	10.867	35.894	28.277	23.371	30.963	30.992	27.8	27.603	29.487	32.542	31.576	25.386	32.912	22.922	23.937	30.087	30.128	41.619	31.46	37.01	41.9	49.416	26.326	75
43.846	41.947	20.939	28.508	49.082	19.886	18.99	11.021	35.53	28.983	23.03	33.167	33.714	28.421	28.973	30.513	33.123	33.223	25.881	34.136	22.807	24.608	31.997	31.611	44.229	32.014	40.705	40.812	52.24	26.457	76
43.973	43.447	21.097	29.602	50.392	19.695	19.355	11.924	34.186	30.282	23.22	33.389	33.916	28.764	29.726	29.949	34.165	34.126	27.095	34.409	24.06	24.535	32.702	32.785	46.26	33.267	39.65	43.2	54.013	27.372	77
46.795	43.809	21.453	30.161	49.362	19.6	19.403	12.838	37.636	31.949	24.034	33.093	34.387	30.907	29.932	30.103	32.785	34.513	27.174	34.826	24.573	25.356	33.694	33.09	45.876	34.088	40.871	44.25	51.812	29.391	78
47.873	45.798	21.719	31.407	50.526	21.01	20.015	12.185	36.847	30.565	24.564	34	36.941	30.95	29.932	30.41	34.891	33.739	27.567	34.828	25.365	26.653	33.946	34.424	46.35	34.2	43.462	45.5	53.974	29.217	79
48.266	46.128	22.441	30.441	51.657	21.305	20.394	12.779	36.025	35.056	25.322	36.815	34.924	30.114	31.712	29.538	34.939	34.513	28.074	36.559	26.232	26.778	34.748	35.969	48.295	37.455	42.326	45.025	52.981	31.935	80
50.653	47.511	23.814	31.907	51.78	21.314	20.734	13.124	38.144	34.492	25.966	36.019	36.874	31.25	32.123	28.154	34.746	33.653	28.695	36.22	27.594	27.467	35.888	36.285	50.238	38.271	43.748	46.163	54.617	30.022	81
51.287	49.011	24.012	30.932	52.832	21.781	20.501	13.124	38.839	34.661	25.398	38.778	36.874	29.579	32.945	33.179	35.327	38.009	29.486	36.737	28.706	27.875	35.884	37.292	49.721	37.707	43.057	48.575	57.656	32.043	82
50.796	49.074	24.387	31.898	54.075	21.676	21.128	14.323	38.521	35.65	27.292	37.241	37.412	30.221	31.986	31.128	37.385	37.063	30.026	37.582	28.141	28.612	35.682	38.611	49.374	39.069	43.49	48.288	59.487	32.522	83
52.107	49.266	24.506	33.288	56	22.105	22.083	13.468	41.157	34.661	27.14	38.63	37.008	28.143	35.068	31.385	36.731	37.12	30.076	38.443	29.909	28.834	36.033	38.861	49.94	37.833	43.374	48.688	59.974	32.239	84
53.719	49.5	26.383	33.263	55.205	21.914	21.607	14.881	42.203	36.215	27.689	37.296	37.983	31.636	35.89	33.026	36.78	37.12	31.179	39.134	29.602	29.913	36.873	39.587	50.731	39.76	44.729	49.612	59.214	33.804	85
53.741	51.34	26.453	32.907	55.451	22.333	21.939	14.976	40.771	37.429	27.064	40.778	37.076	32.514	35.411	32.103	37.215	38.352	30.648	38.948	30.438	29.349	37.876	40.722	52.255	39.769	44.176	50.888	59.76	33.761	86
55.032	50.989	25.632	34.432	54.164	22.79	21.928	15.202	44.174	38.023	28.883	40.574	38.79	32.407	38.082	33.846	37.797	39.097	31.505	40.091	31.875	30.481	38.124	41.392	52.036	40.6	45.35	50.712	58.786	35.261	87
56.712	52.245	26.334	33.551	54.097	23.229	22.065	15.095	42.788	36.13	28.125	40.019	38.319	33.586	37.329	34.667	38.475	38.338	31.6	40.143	31.182	31.018	39.479	41.635	53.886	39.35	46.424	50.962	59.955	33.913	88
56.086	52.202	26.038	34.178	56.213	23.086	22.47	16.116	44.729	35.763	28.561	42.241	39.832	35.664	39.863	37.077	38.717	40.33	32.01	41.068	31.378	31.333	39.855	42.33	53.829	39.79	48.031	52.4	60.539	34.739	89
58.404	54.394	26.937	35.186	56.593	22.905	23.381	15.166	42.86	39.802	29.848	41.093	39.059	35.493	34.589	34.564	38.91	38.711	33.171	41.174	32.599	30.937	39.529	43.292	55.407	41.502	46.888	53.513	61.727	35.022	90
57.839	53.479	27.184	35.169	56.224	23.276	23.554	15.677	43.572	37.712	28.788	41.463	41.815	35.129	39.589	37.282	37.7	40.559	33.124	41.238	32.964	31.895	39.803	43.854	55.695	40.948	46.281	53.038	61.786	35.522	91
58.81	55.053	27.125	35.847	57.646	23.952	23.37	15.736	45.119	37.712	30.265	42.148	40.269	34.829	39.863	35.385	39.467	40.544	33.252	40.909	33.281	32.952	40.409	43.708	54.655	41.355	48.419	54.087	62.37	36.326	92
60.731	55.691	27.658	35.746	58.317	23.514	23.653	15.926	44.606	39.774	30.379	43.019	39.597	36.136	38.699	34.051	41.598	41.92	33.286	41.663	33.57	33.048	41.488	44.073	57.574	42.66	46.674	56.1	62.935	38.634	93
60.448	56.851	28.073	36.466	56.896	24.99	24.037	15.986	44.275	38.079	30.663	43.241	44.706	34.057	40.342	35.179	40.993	42.421	34.94	42.084	34.443	33.172	40.802	44.288	56.105	41.626	52.079	56.05	60.636	38.587	94
60.947	57.128	28.132	36.508	60.097	24.19	24.24	16.413	45.525	40.763	30.777	43.185	43.933	31.893	40.137	35.179	40.799	42.464	34.19	42.138	35.523	33.473	42.079	45.771	58.76	42.657	51.817	56.837	64.805	38.996	95
61.57	56.468	28.123	35.763	59.369	24.429	25.213	17.126	46.564	40.254	31.326	43.37	44.269	33.114	38.767	33.538	40.557	43.08	34.983	43.341	35.76	34.004	42.558	44.875	58.955	44.21	50.407	56.7	63.305	39.174	96
62.544	58	28.34	36.839	59.403	24.39	24.723	17.827	47.894	40.989	31.345	43.63	47.261	32.579	41.438	36.872	40.436	42.464	35.11	44.785	36.216	33.919	43.14	45.99	59.079	43.762	54.338	58.138	64.649	37.739	97
63.424	58.213	28.458	36.754	60.287	24.695	24.922	17.696	45.441	40.254	31.193	45.019	45.95	33.779	42.877	36.256	42.421	40.874	35.321	44.219	36.135	34.263	42.599	46.292	58.65	43.44	53.219	57.562	66.032	40.348	98
64.437	59.117	28.656	37.475	60.332	25.324	25.08	17.696	42.843	40.48	30.814	43.37	43.697	32.793	43.493	36.154	43.608	43.524	35.302	44.088	37.352	34.499	42.876	46.66	58.474	45.079	51.057	59.513	65.565	39.133	99
63.951	58.638	29.486	36.814	60.78	24.657	24.992	16.734	45.627	43.503	30.72	45.667	47.597	37.1	42.192	34.462	42.252	42.607	35.652	44.468	36.896	34.846	42.034	47.226	57.464	46.024	54.507	58.612	67.221	40.457	100
65.274	59.745	29.634	37.975	61.429	24.886	25.475	18.005	47.314	43.672	32.898	46.389	46.185	36.779	38.493	40.718	42.857	45.186	36.16	44.297	38.188	35.216	43.269	47.938	58.455	44.726	53.145	60.275	67.338	41.261	101
64.729	60.415	31.047	38.407	61.44	25.457	25.718	18.147	48.216	43.136	31.117	46.926	46.655	39.371	44.863	36.667	42.93	42.235	35.536	44.697	37.51	35.822	42.955	48.198	58.305	45.605	54.407	59.337	66.617	41.739	102
67.175	59.851	30.445	38.746	63.041	26.6	25.578	18.242	49.182	41.893	31.553	43.852	46.286	39.35	41.438	38.564	41.937	44.011	35.826	45	38.318	35.958	43.595	47.76	59.314	44.043	53.288	60.513	67.981	42.043	103
65.64	60.117	30.247	38.153	63.299	26.381	26.282	18.017	47.369	42.825	32.576	48.389	44.605	38.321	43.767	38.256	42.107	43.496	35.59	45.045	39.625	35.594	43.971	47.497	58.562	46.164	53	58.35	68.916	40.652	104
66.669	61.585	30.682	39.297	63.209	26.114	26.153	18.599	46.492	45.565	31.78	46.907	46.084	37.271	42.877	40	41.792	43.553	36.488	46.324	39.37	35.61	43.917	48.503	59.736	46.824	54.981	62.362	68.643	42.652	105
66.687	62.404	30.692	39.661	62.974	27.4	27.274	18.147	47.767	44.802	30.417	45.87	49.176	37.85	39.863	38.41	43.753	44.628	36.552	45.867	39.245	36.558	43.731	48.958	60.064	46.888	56.333	61.938	68.097	42.893	106
67.676	61.543	31.621	39.898	63.478	26.057	26.879	18.029	46.191	43.333	33.826	47.111	47.462	38.579	46.849	37.692	45.496	44.499	37.1	45.961	40.156	36.667	43.95	49.139	60.467	46.55	56.881	61.337	68.078	43.171	107
68.442	61.83	30.672	39.237	64.619	27.314	26.636	18.872	48.246	44.124	31.591	46.389	47.798	38.9	40.548	40.41	42.663	44.126	36.681	47.066	39.919	36.816	44.893	48.878	61.255	48.15	56.007	62.2	71.721	43.736	108
68.341	62.223	32.431	39.297	64.049	27.286	27.075	18.824	44.771	47.034	31.951	46.204	50.454	39.286	44.589	38.462	41.864	45.158	37.821	47.244	41.13	36.465	44.318	49.316	60.176	51.181	57.41	63.55	70.123	42.966	109
68.683	62.585	31.67	39.669	63.881	28.457	26.791	18.124	49.381	46.017	32.746	48.389	49.95	39.436	49.795	42.103	43.801	45.731	36.679	46.948	41.24	36.703	44.963	49.729	61.881	48.955	57.576	61.25	69.383	44.182	110
69.576	63.128	33.024	39.729	65.134	26.781	27.2	18.729	48.686	43.785	33.106	48.574	49.176	40.186	42.534	42.564	44.262	45.917	37.552	47.072	42.042	36.594	44.53	48.688	61.519	48.374	57.862	62.888	70.201	43.932	111
70.477	63.872	33.755	39.381	65.47	27.305	27.196	19.216	48.322	44.435	34.015	46.37	48.403	39.864	43.562	38.769	43.075	44.57	38.088	47.867	41.393	36.96	45.45	50.465	61.064	49.276	55.881	63.888	71.448	43.599	112
69.796	63.564	31.868	40.331	66.063	26.943	28.059	18.824	50.462	45.734	33.674	49.093	51.529	38.664	42.74	40.205	46.32	46.805	38.083	47.679	42.076	37.24	45.227	50.722	61.348	49.507	60.552	63.5	70.883	43.804	113
70.974	63.277	32.668	40.686	64.933	27.895	27.451	18.492	46.788	48.475	36.25	48.5	48.773	42.221	47.877	43.128	44.746	47.364	37.76	48.335	42.331	36.915	45.483	50.229	61.56	50.564	60.262	62.263	70.494	43.952	114
71.447	65.245	33.864	40.051	65.638	28.343	28.343	18.112	48.208	47.825	35.625	48.463	50.487	44.236	46.233	39.846	43.898	48.023	38.095	48.957	43.057	36.887	45.694	50.767	61.71	51.176	61.476	65.237	72.422	44.061	115
71.131	65.245	33.943	40.331	65.19	26.829	28.103	19.109	49.699	47.542	35.568	48.426	51.429	42.329	46.164	40.923	45.956	46.991	38.512	48.511	43.932	37.877	46.95	51.045	63.755	50.469	60.029	64.513	69.987	45.518	116
72.121	63.713	32.994	40.39	64.149	28.048	27.985	18.622	48.53	48.39	34.621	47.667	53.176	42.457	46.233	44.718	43.656	48.152	38.543	48.457	43.237	37.446	46.872	50.292	63.645	51.719	60.79	64.638	69.519	45.444	117
71.217	67.34	34.615	40.347	65.213	27.762	27.934	19.917	49.271	45.48	36.591	49.556	50.622	45.993	45.137	40.513	45.448	45.688	38.667	48.536	43.812	37.836	46.847	50.066	64.233	49.955	57.788	66.1	71.506	45.856	118
71.696	65.936	35.623	40.915	65.638	28.571	29.265	18.634	51.894	48.249	35.663	49.741	50.521	45.843	50.205	42.256	45.472	44.312	39.193	48.181	44.245	37.545	47.64	51.181	65.664	51.081	56.288	66.362	71.448	46.879	119
73.354	64.734	33.844	40.737	66.287	28.029	28.398	19.287	48.775	48.136	35.833	49.37	51.092	49.036	47.192	41.026	45.569	48.539	39.1	49.274	43.539	37.315	47.884	51.431	65.055	51.219	55.262	65.013	72.344	46.452	120

## Sheet: Fig 1g
droplet 1	droplet 2	droplet 3	droplet 4	droplet 5	droplet 6	droplet 7	droplet 8	droplet 9	droplet 10	time (s)		All data are aspect ratios.
2.62219	3.05167	2.18559	2.75629	2.04551	1.65911	2.70588	2.3904	3.16224	2.1211	0
2.35108	2.16941	2.20006	2.14934	2.17057	1.70446	2.22512	2.36299	2.71074	1.45623	2
1.43348	1.82484	2.00551	1.50518	1.7049	2.08684	1.60824	1.86636	1.84466	1.52	4
1.16602	1.63975	1.81755	1.69412	1.23571	1.56782	1.89981	1.75869	1.08423	1.53629	6
1.60057	1.16488	1.00565	1.39717	1.52272	1.32103	1.01124	1.12235	1.65034	1.00404	8
1.11207	1.3249	1.39724	1.2948	1.30227	1.37712	1.22265	1.38595	1.2584	1.4246	10
1.23779	1.15048	1.19151	1.19764	1.16044	1.177	1.17388	1.16287	1.21636	1.13204	12
1.07201	0.980573	1.03454	1.08639	0.946	1.06368	1.14903	0.996491	1.04744	1.12383	14
1.07071	1.03228	1.10783	1.05455	1.09638	1.14028	1.07426	1.07478	1.06556	1.18336	16
1.00554	1.01759	0.936792	1.03546	0.924015	0.990396	0.980889	1.00795	1.00154	0.999825	18
1.03097	1.027	0.937383	0.951358	0.987045	0.980956	0.918239	0.873293	0.977185	1.01658	20
0.921652	0.982225	0.927728	0.95259	0.957718	0.944354	0.973945	0.989943	0.953561	0.996284	22
0.886438	0.892366	0.888862	0.881464	0.924013	0.888086	0.877436	0.887191	0.888509	0.885635	24
0.933789	0.900212	0.921742	0.918861	0.924447	0.927748	0.871698	0.905301	0.89236	0.903841	26

## Sheet: Fig 2f
group	transfection number	transfected cells with droplets (%)
1	1	0	group 1 = Liprin-α3 - PMA
1	1	0	group 2 = Liprin-α3 + PMA
1	1	16.6667	group 3 = Liprin-α3SG - PMA
1	1	0	group 4 = Liprin-α3SG + PMA
1	1	50	group 5 = Liprin-α3SE - PMA
2	1	90	group 6 = Liprin-α3SE + PMA
2	1	100
2	1	85.7143
2	1	91.6667
2	1	92.3077
3	1	0
3	1	20
3	1	22.2222
3	1	25
3	1	33.3333
4	1	0
4	1	0
4	1	25
4	1	16.6667
4	1	11.1111
5	1	100
5	1	100
5	1	100
5	1	80
5	1	66.6667
6	1	85.7143
6	1	87.5
6	1	88.8889
6	1	100
6	1	100
2	2	81.8182
2	2	100
2	2	100
2	2	85.7143
2	2	100
1	2	9.09091
1	2	66.6667
1	2	0
1	2	66.6667
1	2	0
3	2	66.6667
3	2	0
3	2	25
3	2	33.3333
3	2	10
4	2	15.3846
4	2	0
4	2	20
4	2	33.3333
4	2	0
5	2	80
5	2	100
5	2	88.8889
5	2	80
5	2	100
6	2	83.3333
6	2	66.6667
6	2	90
6	2	100
6	2	100
1	3	25
1	3	11.1111
1	3	20
1	3	0
1	3	0
2	3	85.7143
2	3	90.9091
2	3	88.8889
2	3	100
2	3	100
3	3	20
3	3	37.5
3	3	50
3	3	22.2222
3	3	0
4	3	16.6667
4	3	20
4	3	22.2222
4	3	20
4	3	12.5
5	3	100
5	3	100
5	3	87.5
5	3	100
6	3	100
6	3	90
6	3	100
6	3	100

## Sheet: Fig 2h
droplet 1	droplet 2	droplet 3	droplet 4	droplet 5	droplet 6	droplet 7	droplet 8	droplet 9	droplet 10	droplet 11	droplet 12	droplet 13	droplet 14	time (s)			All data are intensity, measured as arbitrary units.
95.497	61.55	81.427	108.312	64.996	71.594	131.248	111.19	100.813	80.194	107.905	79.904	116.022	65.063	-3
95.204	61.8	81.396	107.049	64.725	73.343	131.667	111.187	98.695	80.63	108.518	77.6643	115.702	65.247	0
5.645	3.723	4.574	12.144	3.563	7.262	3.248	8.045	5.389	3.028	3.191	6.6352	9.698	2.049	3
10.168	5.895	8.829	19.553	5.807	10.498	6.797	13.852	8.594	6.853	4.918	13.8317	15.811	3.905	6
13.378	7.52	12.149	23.511	7.437	12.627	9.667	17.033	11.077	9.985	6.213	18.2203	19.253	5.166	9
16.01	8.95	14.892	26.578	8.817	14.581	12.02	19.781	13.018	12.205	7.325	21.8714	22.38	6.291	12
18.464	9.946	17.12	30.421	9.889	16.078	14.21	22.327	14.733	13.783	8.255	24.7727	24.772	7.071	15
21.004	10.977	19.462	32.851	10.918	17.234	16.064	24.389	16.315	15.247	9.138	27.8573	27.033	7.955	18
22.959	11.889	21.065	34.782	11.846	18.78	17.847	26.178	17.609	16.325	9.891	29.2476	29.627	8.754	21
24.705	12.713	22.949	35.019	12.582	20.135	19.441	28.05	19.174	18.075	10.63	31.4449	30.558	9.628	24
26.163	13.442	24.665	37.297	13.456	21.49	20.904	29.384	20.47	19.273	11.236	32.8167	32.299	10.282	27
27.216	14.05	26.267	39.514	14.007	22.248	22.246	31.231	21.614	20.178	11.906	34.1586	33.463	10.762	30
28.426	14.872	27.793	41.748	14.692	23.424	23.456	32.716	22.743	21.138	12.634	35.1348	34.678	11.476	33
29.175	15.315	29.25	42.512	15.487	24.758	24.828	34.346	24.058	21.662	13.188	35.5692	36.08	12.021	36
29.853	16.111	30.586	43.872	16.255	25.14	26.079	35.633	24.989	22.184	13.726	36.1683	38.08	12.398	39
30.627	16.936	31.707	45.623	16.686	25.836	27.113	37.021	26.037	23.216	14.258	36.9815	39.118	12.939	42
31.435	17.377	32.866	47.075	17.397	26.581	28.429	38.108	26.733	23.595	14.749	38.422	40.291	13.33	45
31.916	18.104	33.507	47.741	17.809	26.991	29.548	39.322	27.368	23.694	15.266	39.0388	40.215	14.123	48
32.803	18.598	33.699	49.488	18.214	27.739	30.447	41.004	28.214	24.914	15.872	40.0423	42.281	14.364	51
32.985	18.876	34.737	50.741	18.755	28.353	31.632	42.009	28.848	25.74	16.243	40.896	42.589	14.906	54
33.691	19.413	35.575	51.346	19.183	28.923	32.645	43.328	29.627	25.846	16.677	41.0123	43.232	15.177	57
34.381	19.83	36.219	50.705	19.763	29.667	33.486	44.503	30.032	24.781	17.347	42.1683	44.336	15.674	60
34.749	19.729	37.071	51.018	20.148	29.938	34.424	45.168	30.911	24.191	17.916	42.9744	45.886	16.104	63
35.66	20.183	37.999	51.963	20.488	29.993	35.286	46.525	31.488	26.148	18.269	44.4564	47.617	16.405	66
36.238	20.125	38.318	52.569	21.121	30.685	35.78	47.203	32.02	27.709	18.605	45.3595	49.066	16.478	69
37.017	20.488	39.063	52.078	21.541	30.986	36.694	48.041	32.616	27.776	18.844	45.9938	48.646	16.977	72
37.56	20.792	39.674	51.931	21.754	31.666	37.646	48.733	32.985	28.452	19.356	47.4167	50.009	17.176	75
38.246	21.029	40.102	52.594	22.271	31.794	38.584	49.768	33.389	28.743	19.475	47.9639	51.36	17.574	78
38.571	21.575	40.725	53.363	22.801	32.127	39.506	50.455	33.926	29.11	19.812	48.6626	51.746	17.883	81
38.729	21.624	41.391	52.948	23.28	32.47	40.003	51.592	33.987	29.758	20.226	49.0317	51.366	18.497	84
39.461	21.567	41.886	52.256	23.361	33.044	40.692	51.736	34.522	29.938	20.628	49.9947	52.118	18.439	87
40.25	21.613	42.376	53.279	23.685	33.79	41.417	52.572	35.01	30.61	20.893	50.0705	52.873	18.73	90
40.853	21.745	42.61	54.719	24.153	34.018	42.131	53.09	35.523	31.244	21.299	50.0088	53.557	19.103	93
41.361	21.502	42.987	55.975	24.45	34.543	42.525	54.016	35.602	31.349	21.689	51.0044	53.952	19.325	96
41.685	21.569	43.726	57.679	24.679	34.218	43.28	54.709	35.655	32.071	21.929	51.5498	52.522	19.615	99
41.68	21.708	44.509	57.905	24.956	34.447	44.027	55.696	35.782	32.962	22.18	52.3903	51.95	20.118	102
42.555	21.864	44.693	58.122	25.012	34.867	44.544	55.892	36.363	33.495	22.457	53.5066	52.584	20.41	105
42.953	21.675	44.782	58.175	25.336	34.929	45.117	55.723	36.435	33.996	22.815	54.0441	52.462	20.744	108
43.271	21.727	45.184	58.693	25.783	35.031	45.426	56.407	36.496	34.42	23.216	53.8952	52.132	20.898	111
43.543	21.854	45.309	59.156	26.033	34.872	45.986	56.875	36.595	34.908	23.395	54.7727	53.633	20.939	114
44.21	22.011	45.549	58.727	26.294	34.961	46.369	57.389	37.339	34.67	23.865	54.3207	53.334	20.916	117
44.721	22.148	46.005	57.659	26.341	35.643	46.844	57.998	37.216	34.729	24.109	54.7912	52.986	21.142	120

## Sheet: Fig 3b
objects per cell	group	transfection number
4.242	1	1
1.617	1	1		group 1 = - PMA
4.431	1	1		group 2 = + PMA
2.2365	1	1
3.717	1	1
4.5255	1	2
3.129	1	2
3.1605	1	2
2.961	1	2
2.184	1	2
4.284	1	3
2.2995	1	3
1.2285	1	3
3.381	1	3
1.764	1	3
4.78725	2	1
3.61725	2	1
6.07425	2	1
5.13825	2	1
5.06025	2	1
3.24675	2	2
4.92375	2	2
4.1145	2	2
4.9725	2	2
3.8805	2	2
3.79275	2	3
4.8945	2	3
4.18275	2	3
3.26625	2	3
2.9445	2	3

## Sheet: Fig 3c
group	object size (µm2)
2	7.06054
1	7.71088
2	8.64976			group 1 = - PMA
1	8.58374			group 2 = + PMA
2	8.43729
1	8.73765
1	8.434
1	8.95318
1	10.259
1	9.93987
2	10.2202
1	10.5697
2	10.076
2	10.6962
2	11.0805
1	10.1526
1	10.3664
1	10.3542
1	10.439
1	10.4144
2	10.7305
1	10.756
2	10.9235
1	10.4959
1	10.7301
1	10.9015
1	10.5595
2	11.5956
1	10.9659
1	11.1993
2	11.7199
1	11.6021
2	11.9391
1	11.4622
1	11.0914
1	12.0899
1	11.4304
1	11.5803
1	11.3359
1	12.0519
1	11.2682
2	11.8708
2	11.3287
1	12.11
1	11.7997
1	11.9632
1	11.4465
1	12.3345
1	12.7272
1	12.4415
2	12.2874
1	12.3527
1	12.5073
1	11.9184
2	11.9614
2	12.1027
2	12.0513
1	12.209
1	12.9079
1	11.7509
2	12.5516
2	12.189
1	12.9091
2	12.5615
1	12.9615
1	12.9911
1	12.9095
1	12.4483
1	13.1886
2	12.3637
1	13.1233
1	12.9625
2	12.3202
2	12.7432
1	12.5865
2	11.9188
1	13.5203
1	13.0487
2	12.6524
1	13.1671
2	12.9503
1	12.9962
2	13.0706
2	13.299
2	13.6189
2	13.9043
1	13.3129
1	13.1786
1	13.3675
1	13.3907
2	13.8594
1	13.606
2	13.5062
1	13.3853
1	13.8425
2	13.7607
1	13.9042
2	13.7261
1	13.9142
1	14.1571
2	13.5702
1	14.4081
2	13.8938
2	14.2518
2	14.3529
2	14.0599
1	14.5066
2	14.3327
2	14.5562
2	15.1011
1	14.3182
2	15.2468
1	14.5352
2	13.9389
2	14.0878
1	14.8639
1	14.5505
1	14.7061
1	14.4397
1	14.1982
1	14.2939
2	14.4532
1	14.3961
1	14.705
2	15.0423
2	14.5759
1	15.1368
1	15.3408
2	15.2506
2	14.4806
1	15.0503
2	14.5453
2	15.6013
2	15.0311
1	14.5725
1	15.6172
1	15.6097
2	15.2623
1	15.4625
2	15.7946
1	15.1491
2	15.2727
2	14.9865
1	15.2553
2	15.562
1	14.6177
2	15.4923
2	15.0409
1	15.1177
2	14.9559
2	15.2601
1	15.6978
1	15.4376
2	15.3397
2	15.2487
1	15.6128
2	16.2916
2	16.1681
1	15.9165
1	16.2016
2	15.9898
2	16.2504
1	15.4055
2	15.794
1	15.677
2	16.1899
1	15.921
1	15.9989
2	16.1837
1	16.4597
1	15.6754
1	16.5019
1	16.6522
1	16.0355
2	16.6271
2	16.9003
2	16.1115
2	17.2418
1	17.1099
2	15.9554
1	17.4284
2	17.0294
2	16.4422
2	17.6587
1	17.2202
2	17.3902
2	17.4149
1	17.297
2	17.4553
1	17.7579
1	18.2204
2	18.064
1	17.6982
1	17.342
1	17.6698
2	18.7594
1	17.7171
2	18.3171
2	18.1843
1	18.0485
2	18.8086
2	18.3379
2	18.6412
1	18.648
1	19.4897
1	19.4529
1	18.6765
1	18.6165
1	19.7169
1	19.0131
1	18.8628
1	19.1006
1	19.4257
2	19.4499
1	19.9501
2	20.4202
2	19.7412
1	21.6058
1	20.4886
2	19.4977
2	19.412
2	20.7944
2	19.727
2	21.2274
2	20.6866
1	21.0241
2	20.4788
2	20.4831
2	20.2269
1	21.2852
1	21.0998
2	20.9762
1	20.8353
1	21.9255
1	21.5061
2	21.8863
2	21.9644
1	21.5853
2	23.1729
1	21.4275
2	22.5042
1	22.1301
2	23.4984
1	22.9822
2	22.5626
1	21.9932
2	22.768
2	23.9787
1	25.0663
1	23.9751
1	24.4737
2	24.2239
1	24.4451
1	25.1344
1	25.3193
1	23.7186
2	25.6889
2	24.5641
1	25.3936
1	24.4252
2	26.3059
2	26.8559
2	27.5775
1	27.18
2	28.1043
1	26.12
1	27.4939
2	28.5343
2	28.6939
1	29.0211
2	27.7502
2	28.4113
2	29.1993
2	31.5693
2	31.159
1	32.9477
1	6.48097
1	7.38161
1	8.33167
1	8.90219
2	9.04983
1	9.22159
1	9.44252
1	10.3301
2	10.3657
1	10.5976
1	10.5561
2	10.7022
2	11.18
2	11.1503
2	11.6138
2	11.9034
2	11.5505
1	11.9871
1	11.826
1	11.7152
1	11.8458
1	12.0682
2	11.6103
1	12.1201
2	12.2642
1	12.4548
2	12.4097
2	12.7233
1	12.3599
1	12.2077
1	12.7135
1	12.7558
2	12.2551
2	12.2097
1	12.6228
1	13.0891
2	12.6025
1	12.0992
1	12.5182
2	12.6305
1	12.5709
1	12.0686
2	13.3609
1	12.8229
2	12.7335
2	12.2234
2	13.3005
2	13.228
1	13.1581
2	12.6114
1	13.6231
1	12.9848
2	13.1603
2	12.7229
2	13.0158
1	13.0416
2	13.1346
1	13.3885
2	13.3798
2	13.0743
1	13.3402
2	13.6022
1	13.4975
2	13.389
1	14.1024
2	13.6029
1	14.0317
1	14.1163
1	13.9547
2	13.8843
2	14.3797
2	14.4372
2	13.55
2	13.8402
2	13.7534
1	14.2235
1	13.5513
1	13.4903
1	14.1039
1	13.7051
2	14.8831
2	14.6397
2	14.4313
1	14.075
1	14.3119
2	14.1778
1	14.1633
1	14.4074
2	14.4283
2	14.9242
1	14.0249
1	14.7907
2	14.8456
2	14.6326
2	13.96
2	14.4055
2	14.7155
2	15.0425
2	15.1409
2	14.7699
2	14.9452
1	15.5235
2	15.4039
2	15.528
1	14.8637
1	15.622
2	14.6176
1	14.8544
2	15.4339
2	15.0431
1	15.4824
2	15.551
1	15.3139
2	15.066
1	15.1066
2	15.0082
2	15.1297
1	15.8072
2	15.3775
1	16.0133
2	15.8112
2	15.7169
2	15.5452
2	15.254
1	15.2889
1	15.4981
2	15.3468
2	15.224
1	15.4651
1	15.2289
1	15.9068
1	16.2046
2	15.9018
2	16.2162
2	15.8486
2	16.168
2	15.8259
2	16.1485
1	16.4125
2	17.1159
1	16.4617
1	16.1026
2	16.6281
2	16.8763
1	17.167
2	17.3188
2	16.8092
2	17.4975
2	17.2233
2	16.9888
2	16.8106
2	17.2809
2	17.3921
1	17.3498
2	16.7308
2	17.6012
2	17.4853
2	17.1448
1	17.8043
1	18.0347
1	18.4368
1	17.6021
2	17.2915
2	18.4539
2	18.3019
1	17.6248
2	17.9004
2	18.4048
2	18.1051
1	17.6175
1	18.8147
2	18.2522
2	18.4549
1	18.7599
1	19.0282
1	18.4932
2	18.5951
2	18.7361
2	18.9889
1	18.6595
2	18.3538
2	19.5934
1	18.513
2	18.5239
2	18.6255
1	19.4317
2	18.6794
1	19.6493
1	18.9764
1	19.2099
2	19.3561
2	19.6088
2	20.0422
2	19.5272
2	20.0347
2	19.3674
2	18.6192
2	19.6879
2	20.1191
1	19.3634
2	19.4325
1	20.1402
1	19.7767
2	19.7248
1	19.5884
2	19.813
2	20.928
2	20.0196
2	20.2153
2	19.9514
2	20.03
1	20.5203
2	20.3449
2	20.2711
2	20.4957
2	21.1256
1	21.236
2	20.7704
1	20.2728
2	21.1491
1	21.8035
2	20.7645
2	20.7607
1	21.3392
2	21.7277
2	20.3735
1	21.2356
2	20.5875
2	22.0908
2	21.8198
2	21.3613
2	21.4352
1	21.9181
2	21.81
2	22.4309
2	20.85
2	21.1676
1	22.8405
2	22.3525
2	21.6541
2	21.8619
1	22.4967
1	22.8552
2	23.1306
2	22.0701
2	23.2404
2	22.035
2	22.0156
2	23.5925
1	23.8468
2	22.5279
2	22.1124
2	23.0536
1	21.6445
1	22.6277
2	22.3688
1	21.7153
1	22.1164
2	23.2154
2	24.0295
2	21.9903
2	23.6504
2	23.965
2	23.2961
2	24.2575
1	24.0213
1	24.097
2	21.6795
2	23.9697
2	23.3769
1	24.0929
2	23.5903
2	24.2469
1	23.6074
2	24.4594
2	24.2527
2	24.9916
2	25.273
1	25.2633
2	24.1939
2	23.3256
2	24.0308
2	26.1008
2	24.8193
2	25.55
2	24.6687
2	25.6559
2	25.3759
2	24.5993
1	26.8003
2	25.9582
2	25.2574
1	25.427
2	25.0072
2	25.8459
2	25.8503
2	26.5439
2	26.4017
2	26.3293
2	25.8176
2	26.9113
2	27.2316
1	26.0848
2	26.7071
2	25.8642
1	25.8257
2	24.7087
2	24.6796
1	26.1014
1	26.5892
1	26.621
2	26.7321
2	26.1843
1	25.3419
2	26.2862
2	27.0628
1	25.8727
2	25.6485
1	27.8929
2	27.3459
1	28.4475
2	26.6757
2	28.7862
2	27.892
1	28.6681
2	29.1469
2	28.165
2	28.9389
2	30.4603
1	28.3534
2	29.9348
2	29.1121
2	29.7081
2	29.8223
2	30.219
2	29.4112
2	29.0903
2	28.7264
2	29.1751
2	29.677
2	30.34
2	30.1454
2	29.7423
1	31.1728
2	31.8866
2	31.4181
1	29.7927
2	29.8923
2	32.5645
2	32.2265
2	32.9186
2	32.2319
2	31.9687
2	32.1959
2	32.5427
2	32.1393
2	32.4571
2	30.2385
2	32.4098
2	31.6619
2	32.6315
2	32.0926
2	32.5337
2	32.3731
2	32.9185
1	34.4074
2	34.6176
2	33.3789
2	35.4642
2	36.5417
2	34.8502
2	36.1621
2	32.1549
2	37.3756
2	37.5724
2	36.037
2	35.6075
2	36.3307
2	36.9707
2	36.392
2	35.9063
2	35.9032
2	38.148
2	37.871
2	37.7727
2	37.7501
2	39.3661
2	36.891
2	38.1485
2	40.8015
2	39.6611
2	41.6655
2	40.5201
2	41.3187
2	43.5049
2	42.8544
2	42.2352
2	43.5127
2	44.1585
2	46.7736
2	47.6776
2	47.1152
2	53.118
2	54.4823
2	61.4137

## Sheet: Fig 3g
Liprin-α3																					RIM1α																					Munc13-1
droplet 1	droplet 2	droplet 3	droplet 4	droplet 5	droplet 6	droplet 7	droplet 8	droplet 9	droplet 10	droplet 11	droplet 12	droplet 13	droplet 14	droplet 15	droplet 16	droplet 17	droplet 18	droplet 19	time (s)		droplet 1	droplet 2	droplet 3	droplet 4	droplet 5	droplet 6	droplet 7	droplet 8	droplet 9	droplet 10	droplet 11	droplet 12	droplet 13	droplet 14	droplet 15	droplet 16	droplet 17	droplet 18	droplet 19	time (s)		droplet 1	droplet 2	droplet 3	droplet 4	droplet 5	droplet 6	droplet 7	droplet 8
59.181	29.114	72.735	34.327	76.685	52.808	128.512	72.433	91.891	64.996	81.79	106.371	11.648	53.198	69.15	60.19	36.14	30.307	29.893	0		50.646	69.73	53	13.311	87.796	20.89	64.808	73.207	88.356	104.763	64.852	65.81	56.787	91.28	87.103	122.488	48.86	52.712	29.096	0		107.354	109.19	110.29	26.569	111.767	24.844	75.149	65.699
2.26	0.799	7.126	5.358	15.5	10.34	11.347	23.532	12.06	10.967	17.371	48.769	1.033	2.478	3.522	0.155	0.584	2.832	0.782	3		2.172	4.16	13.2	2.878	13.728	4.891	5.026	14.213	9.288	15.931	10.307	19.261	9.348	7.063	10.422	4.732	2.58	6.694	2.31	3		5.798	7.18	26.52	5.733	14.897	3.428	2.981	14.04
3.079	1.094	10.292	6.76	18.481	13.288	15.045	28.229	14.986	12.122	20.891	57.077	1.104	2.957	3.957	0.595	0.782	3.119	1.66	6		3.545	5.97	17.08	3.451	16.549	5.561	6.008	18.721	10.909	19.225	11.685	20.306	9.677	8.44	11.216	11.065	3.099	7.24	2.756	6		7.848	9.66	33.57	7.17	18.504	4.294	4.096	17.947
3.27	1.235	12.617	7.273	20.323	14.415	18.633	31.829	15.704	13.717	22.162	59.564	1.074	3.314	4.429	1.018	0.872	3.215	2.35	9		5.091	5.97	20.09	4.151	18.407	5.985	6.686	21.716	11.941	20.707	12.283	20.982	10.243	9.739	12.126	15.702	3.609	7.828	3.371	9		8.485	13.22	39.43	8.132	20.877	4.864	4.892	20.505
3.744	1.51	13.737	8.019	21.78	16.098	19.504	33.936	16.592	14.283	22.993	60.332	1.092	3.758	4.694	1.565	0.963	3.419	2.68	12		4.212	7.11	21.23	4.273	19.523	6.293	7.11	23.465	12.504	22.153	12.842	21.353	10.429	10.377	12.791	19.268	3.7	8.456	3.538	12		9.737	14.77	45.51	9.017	22.601	5.223	5.401	22.639
3.674	1.463	15.36	8.491	23.615	16.956	20.851	34.812	18.039	14.235	24.196	61.997	1.129	3.937	5.199	1.887	0.885	3.581	3.274	15		5.293	7.65	23.94	4.729	21.278	6.51	7.664	25.577	13.371	23.97	13.148	22.119	10.894	11.29	13.086	23.304	4.074	9.042	4.147	15		11.414	15.5	51.03	8.932	24.704	5.398	5.835	24.378
3.758	1.839	16.466	9.174	25.374	17.314	22.119	38.439	19.792	14.292	23.344	62.819	1.074	4.266	5.379	2.125	0.971	3.759	3.513	18		5.606	8.39	25.14	4.907	22.315	6.741	7.973	27.252	13.816	24.769	13.603	23.128	11.117	12	14.259	26.179	4.272	9.26	4.127	18		12.01	15.91	53.4	10.286	25.924	5.729	6.264	25.785
4.265	2.161	17.906	9.329	27.035	18.155	23.714	39.019	18.75	13.978	22.831	64.015	1.184	4.807	5.601	2.089	0.938	3.875	3.883	21		6.768	10	24.98	4.956	23.521	6.912	8.328	28.542	14.305	25.495	14.037	23.73	11.327	12.614	14.412	28.78	4.63	10.02	4.406	21		13.131	18.72	53.58	10.282	27.362	5.864	6.737	26.91
4.447	2.389	18.868	9.696	28.008	18.358	24.811	39.705	20.715	13.804	24.091	65.166	1.254	4.87	5.721	2.381	1.136	4.119	4.081	24		5.909	10.13	27.08	5.296	24.514	7.028	8.774	29.853	14.97	26.648	14.231	24.125	11.939	13.841	14.681	31.113	4.753	10.06	4.848	24		13.131	19.4	56.78	10.919	28.733	5.979	7.094	27.809
4.516	2.148	19.56	10.174	29.006	18.914	24.888	39.936	21.686	15.075	24.828	65.03	1.231	5.121	5.92	2.732	1.021	4.152	4.299	27		7.01	9.26	29.17	5.53	25.401	7.216	9.081	30.862	15.44	27.352	14.55	24.407	11.996	14.068	15.133	33.417	5.074	10.29	4.685	27		13.626	17.11	62.09	11.333	29.864	6.01	7.407	28.962
4.633	2.732	20.583	10.046	29.687	19.264	25.874	40.628	21.311	14.27	25.07	65.208	1.276	5.101	6.458	3.018	1.111	4.281	4.69	30		6.96	9.66	31.29	5.346	26.531	7.31	9.356	31.978	15.798	28.246	14.856	24.947	12.344	14.531	15.621	35.417	5.226	10.818	4.954	30		14.768	20.34	62.18	11.133	30.702	6.298	7.633	29.479
4.721	2.342	21.954	10.292	30.099	19.668	27.738	44.264	21.737	15.635	25.877	63.187	1.254	5.671	6.482	3.56	1.181	4.29	4.883	33		7.576	11.48	31.62	5.569	27.453	7.417	9.685	32.796	16.072	28.801	15.084	24.665	12.515	15.478	15.804	37.25	5.457	11.162	5.081	33		14.192	23.02	62.42	11.631	31.706	6.56	7.979	30.444
4.581	2.342	22.886	10.998	31.745	19.96	27.917	44.301	22.285	14.26	24.763	64.599	1.282	5.729	6.608	3.595	1.082	4.614	5.137	36		8.434	11.07	33.42	5.602	28.027	7.555	9.951	33.417	16.675	29.136	15.428	25.306	12.951	15.609	16.342	38.548	5.44	11.174	5.279	36		16.606	25.5	67.02	11.909	32.095	6.744	8.191	30.763
5.084	3.295	23.706	10.679	32.724	20.547	28.193	43.992	22.989	15.142	25.575	70.362	1.307	6.106	6.571	3.774	1.243	4.686	5.294	39		8.576	11.28	33.69	5.882	28.481	7.723	10.307	34.426	16.956	29.734	15.572	25.478	13.088	16.072	16.625	41.756	5.745	11.782	5.975	39		18.343	23.96	67.86	12.397	32.969	6.723	8.406	31.141
5.107	3.242	24.343	11.211	33.117	19.912	30.588	42.064	23.301	14.645	25.986	70.243	1.305	6.068	7.003	3.97	1.185	4.855	5.218	42		9.141	12.62	33.66	5.884	29.152	7.718	10.55	34.877	17.474	30.236	15.733	26.092	13.231	17.019	16.973	42.69	5.963	11.63	5.685	42		16.576	25.44	67.32	11.936	33.967	6.84	8.664	32.059
4.819	2.852	24.445	11.273	33.619	21.409	31.645	42.971	24.468	14.803	25.802	69.128	1.38	6.097	7.223	3.815	1.23	5.033	5.482	45		8.232	13.09	34.52	6.072	29.827	7.828	10.834	35.59	17.806	30.326	16.089	25.961	13.685	17.126	17.365	45.899	6.156	11.94	5.706	45		18.707	26.98	69.31	12.296	34.776	7.053	9.113	32.827
4.73	3.154	26.286	11.319	34.922	21.337	32.759	44.519	23.892	15.287	25.934	69.071	1.376	6.556	7.462	4.119	1.066	5.033	5.914	48		8.808	11.48	35.48	6.414	30.461	7.925	11.155	36.579	18.21	30.807	16.131	27.083	13.656	18.193	18.106	46.387	6.292	12.316	6.02	48		19.202	28.59	72.68	12.996	35.126	7.006	9.327	33.497
5.535	3.55	25.363	12.014	34.545	21.414	31.824	45.349	24.502	15.155	26.494	69.056	1.348	6.696	7.827	4.649	1.255	5.092	6	51		9.04	14.03	37.35	6.41	31.006	7.958	11.296	37.864	18.62	31.019	16.435	26.715	13.761	18.039	18.804	47.821	6.531	12.588	5.838	51		18.404	30.67	71.02	13.114	35.556	7.16	9.39	34.545
5.167	3.141	26.211	11.776	34.323	20.672	32.395	47.288	25.394	14.681	26.521	68.448	1.403	6.778	8.096	4.637	1.193	5.086	6.132	54		9.081	13.42	36.17	6.662	31.712	8.033	11.511	38.111	19.062	31.176	16.568	27.504	14.061	18.749	19.103	49.089	6.864	12.726	6.325	54		18.889	29.87	72.98	13.515	36.436	7.176	9.564	34.97
6.079	3.074	27.768	12.039	34.969	21.136	34.225	48.053	26.259	14.785	26.061	68.273	1.415	6.72	8.176	4.732	1.329	5.182	6.487	57		9.222	15.23	38.02	6.487	32.111	8.142	11.807	38.53	19.318	31.781	16.637	27.62	14.27	18.932	19.399	50.732	6.737	12.99	6.487	57		20.505	31.61	75.35	13.607	36.957	7.185	9.713	35.386
5.167	2.839	28.571	12.822	36.23	21.677	33.895	48.894	26.671	14.643	26.899	69.819	1.415	6.957	8.239	5.03	1.23	5.287	6.751	60		10.04	14.5	38.78	6.429	32.743	8.135	11.966	38.938	19.874	32.053	16.829	27.712	14.303	19.266	19.435	52.024	7.156	13.28	6.822	60		20.899	31.28	79.29	13.544	37.335	7.277	10.083	35.72
5.8	3.383	28.262	12.441	37.21	22.671	35.693	48.354	27.346	14.614	27.219	71.329	1.489	7.111	8.372	5.161	1.37	5.429	6.716	63		9.424	16.11	38.57	7.019	32.953	8.186	12.262	39.817	20.025	32.233	16.946	28.249	14.573	19.502	19.944	53.708	7.156	13.214	6.65	63		20.677	29.87	77.17	13.505	37.71	7.35	10.222	35.58
5.633	3.745	28.775	12.228	35.996	22.715	34.653	48.688	27.338	14.615	27.011	71.329	1.493	7.551	8.492	5.137	1.272	5.512	6.553	66		10.394	15.7	39.28	6.542	33.434	8.21	12.385	40.25	20.533	33	17.124	28.463	14.961	20.106	19.983	55.071	7.074	13.26	6.904	66		19.091	34.03	81.58	14.05	37.92	7.61	10.493	36.263
6.121	3.973	29.775	12.273	39.276	22.49	35.507	49.824	27.867	15.712	27.483	67.68	1.56	7.285	8.558	5.458	1.337	5.488	6.878	69		10.323	16.98	38.83	6.609	33.883	8.285	12.544	40.253	20.693	32.944	17.28	28.852	15.065	20.362	20.468	56.679	7.305	13.578	6.949	69		21.717	34.97	82.52	13.689	38.082	7.513	10.53	36.369
5.586	3.926	30.406	12.246	38.578	23.187	36.015	50.024	26.599	14.647	27.183	71.49	1.589	7.667	8.86	5.774	1.383	5.479	7.086	72		10.626	17.65	39.85	6.762	34.352	8.28	12.754	40.378	21.198	33.667	17.35	28.979	15.207	20.401	21.023	55.452	7.498	13.974	7.046	72		23.192	34.7	82.78	13.588	39.023	7.466	10.62	36.389
6.047	3.913	31.178	12.338	39.006	23.696	37.323	47.933	27.93	14.862	26.759	72.338	1.583	7.884	8.854	5.988	1.366	5.706	6.959	75		10.848	17.72	44.14	6.665	34.842	8.283	12.936	40.934	21.31	34.02	17.673	29.347	15.317	20.966	21.528	58.655	7.84	13.94	7.32	75		22.394	35.5	83.62	14.352	39.138	7.534	10.653	36.643
6.009	3.819	32.471	13.387	40.167	22.663	39.001	48.478	28.798	15.195	28.723	70.481	1.646	8	9.02	6.071	1.449	5.871	6.934	78		10.98	17.72	41.02	7.139	34.981	8.425	13.146	40.421	21.785	34.377	17.768	30.231	15.577	21.14	21.505	57.976	7.963	14.41	7.203	78		22.152	35.1	87.43	14.139	39.928	7.666	10.811	36.723
6.423	4.121	32.168	13.021	41.545	24.499	39.616	49.144	29.345	14.963	27.453	72.659	1.681	8.101	9.302	6.054	1.383	5.739	7.147	81		11.717	18.79	42.82	6.632	35.844	8.426	13.243	41.146	21.951	34.695	17.803	29.953	16.043	21.705	21.927	59.274	7.988	14.588	7.198	81		24.434	36.64	85.85	13.975	40.21	7.581	11.012	36.667
6.167	4.403	33.023	13.47	41.953	23.313	40.387	51.252	29.791	14.803	28.987	75.264	1.771	8.391	9.658	6.196	1.412	5.838	7.244	84		11.04	16.91	42.72	7.048	35.698	8.461	13.528	41.197	22.107	35.263	17.822	29.872	16.174	21.647	22.279	60.893	8.198	14.562	7.35	84		24.01	37.32	84.8	14.886	40.677	7.604	11.156	37.141
6.163	4.309	33.697	13.509	42.372	23.926	39.392	50.564	29.978	15.527	28.169	72.463	1.8	7.981	9.429	6.542	1.547	5.888	7.421	87		12.111	19.73	40.91	7.199	36.774	8.444	13.631	41.484	22.509	35.582	17.814	30.223	16.691	22.053	22.701	62.071	8.156	14.996	7.431	87		23.434	37.18	87.63	15.133	41.702	7.697	11.248	36.766
6.195	4.396	33.66	13.242	42.342	23.655	39.099	49.986	30.16	15.131	28.862	71.789	1.761	8.609	9.934	6.661	1.543	5.997	7.472	90		11.646	18.46	44.4	7.594	36.737	8.433	13.638	41.891	23.146	36.123	17.938	30.478	16.501	22.812	23.193	63.202	8.461	15.024	7.538	90		26.465	38.46	90.37	15.06	41.379	7.66	11.375	37.325
6.274	4.732	34.612	13.592	42.829	22.753	40.299	50.925	30.534	15.539	28.826	74.718	1.8	8.628	9.94	7.054	1.346	6.155	7.766	93		11.737	19.66	45.88	7.253	37.216	8.396	13.853	42.454	23.005	36.759	17.964	30.653	16.579	23.174	22.89	64.702	8.749	15.36	7.939	93		24.525	39.73	91.05	14.427	41.751	7.669	11.539	37.944
6.707	5.195	34.332	13.195	43.51	23.2	42.185	51.707	31.556	16.582	28.429	71.38	1.802	8.691	9.973	6.81	1.576	6.175	7.695	96		11.626	18.93	43.77	7.05	37.932	8.444	13.896	42.571	23.454	36.999	18.123	30.543	16.726	23.043	23.299	65.857	8.86	15.702	7.589	96		25.687	40.54	93.06	14.464	42.846	7.667	11.569	38.034
6.209	4.617	35.243	13.228	43.123	23.953	42.178	52.079	31.039	16.574	28.388	73.442	1.865	8.72	10.033	6.929	1.527	6.191	8.066	99		12.101	22.35	46.4	7.485	38.245	8.474	14.134	43.341	23.82	37.484	18.13	30.478	17	23.488	23.824	65.929	8.774	15.974	7.802	99		23.04	43.22	91.18	14.884	42.774	7.763	11.437	38.074
7.223	4.584	34.789	14.006	44.023	23.105	42.37	53.17	31.372	16.535	29.59	71.38	1.873	8.86	10.196	7.339	1.465	6.191	7.787	102		12.596	20	43.37	7.308	38.154	8.413	14.212	43.625	23.961	37.592	18.194	30.282	17.299	24.111	23.92	67.988	9.243	15.684	8.061	102		25.909	43.29	93.12	15.501	42.366	7.578	11.64	38.574
6.786	4.745	36.46	14.501	44.508	24.011	42.212	53.002	30.895	15.817	28.644	75.442	1.898	9.121	10.189	7.095	1.502	6.092	7.832	105		12.03	22.15	44.77	7.658	38.467	8.459	14.299	43.189	24.392	37.88	18.482	30.596	17.325	24.227	23.844	67.833	8.868	15.782	7.695	105		25.364	41.74	94.49	15.451	43.35	7.615	11.666	38.22
6.67	3.953	36.026	14.054	43.85	23.437	42.644	53.423	32.89	15.366	27.916	73.451	1.883	9.266	10.555	6.917	1.432	6.337	8.005	108		12.657	21.88	44.12	7.422	38.963	8.415	14.492	43.099	24.799	38.058	18.339	30.795	17.297	24.575	24.429	68.125	8.811	16.35	7.98	108		26.303	42.95	92.63	14.95	43.619	7.374	11.799	37.617
5.916	5.074	37.158	14.004	44.887	24.144	43.588	51.992	33.262	16.422	28.975	73.567	1.898	9.242	10.535	7.363	1.667	6.327	7.98	111		12.263	22.28	45.25	7.35	39.498	8.438	14.611	43.107	24.892	38.765	18.35	31.116	17.703	24.981	24.691	69.679	9.202	16.238	7.929	111		27.03	41.88	92.08	15.257	44.185	7.718	11.92	37.635
6.828	4.725	36.862	13.905	43.154	24.195	44.573	53.998	33.767	16.937	28.957	74.383	1.939	9.401	10.628	7.393	1.65	6.337	8.137	114		12.232	20.13	47.14	7.321	39.36	8.542	14.713	43.236	24.938	38.695	18.422	31.059	17.838	24.396	24.817	70.732	9.539	16.08	8.041	114		25.586	44.03	95.23	15.807	44.222	7.546	12.087	37.627
6.651	4.443	37.44	14.574	44.998	24.129	44.856	51.455	33.428	15.762	28.939	76.596	1.945	9.251	10.973	7.774	1.671	6.327	8.325	117		13.414	20.87	46.12	7.542	39.451	8.497	14.854	42.381	24.993	38.844	18.52	31.404	18.108	25.184	25.269	70.613	9.556	17.024	7.98	117		25.96	41.95	97.98	15.603	44.012	7.59	12.05	37.418
7.023	4.752	36.909	14.839	44.994	22.79	45.293	51.668	33.251	17.03	28.912	75.668	1.949	9.671	11	7.619	1.605	6.432	8.315	120		12.677	21.48	48.86	7.851	39.901	8.466	14.86	42.97	25.194	38.965	18.54	31.694	18.127	25.874	25.515	72.244	9.856	16.752	8.249	120		26.949	45.97	95.09	15.77	43.934	7.793	12.075	37.7
7.042	4.993	37.44	15.323	44.66	24.431	44.543	51.822	32.809	16.083	28.796	74.442	2.016	9.778	11.312	7.756	1.584	6.439	8.269	123		12.354	25.7	46.6	7.779	39.914	8.446	14.987	42.638	25.258	39.233	18.57	31.947	18.223	25.551	26.076	72.202	9.621	16.806	8.868	123		27.848	43.89	100.83	16.068	44.348	7.582	12.171	37.194
6.86	5.383	38.185	14.942	46.331	24.547	45.601	51.758	33.585	16.484	28.885	77.534	2.025	9.879	11.346	7.804	1.613	6.581	8.558	126		13.343	22.68	45.97	7.94	40.57	8.488	15.05	42.955	25.301	39.208	18.602	32.19	18.186	26.213	26.369	72.53	9.942	16.938	8.487	126		28.202	48.05	96.38	16.354	45.07	7.69	12.216	37.498
7.014	4.53	38.518	14.977	47.243	24.146	45.698	52.085	33.498	16.698	29.306	76.697	2.065	9.889	11.515	7.982	1.617	6.733	8.066	129		12.475	23.56	49.68	8.019	41.08	8.44	15.196	43.066	25.536	39.262	18.665	32.718	18.481	25.923	26.654	74.119	10.193	17.208	8.462	129		27.04	49.8	100.43	16.279	45.599	7.602	12.239	37.529
7.521	4.544	38.423	14.47	46.076	23.831	46.994	53.277	32.665	16.107	29.444	75.359	2.082	10.019	11.568	8.155	1.654	6.568	8.508	132		13.515	23.96	47.42	7.921	41.506	8.365	15.335	43.079	25.655	39.686	18.88	32.955	18.665	26.705	27.495	74.988	10.568	17.38	8.822	132		26.798	46.38	99.85	16.876	45.981	7.52	12.184	37.785
6.94	5.06	39.006	15.284	47.368	24.16	46.198	52.388	33.927	17.013	29.851	75.593	2.104	10.087	11.787	8.405	1.613	6.68	8.279	135		12.313	23.42	48.29	8.13	41.646	8.434	15.382	43.133	25.861	39.808	18.889	32.7	18.601	27.043	27.379	76.101	10.284	17.136	8.746	135		28.354	51.48	104.45	16.594	45.735	7.51	12.21	37.54
7.395	5.148	38.955	15.64	47.883	24.58	46.629	52.556	32.94	16.805	29.331	75.567	2.094	10.126	11.997	8.411	1.576	6.693	7.995	138		13.596	23.49	49.71	7.861	41.782	8.46	15.435	43.329	26.019	39.418	18.798	33.08	18.822	26.633	27.781	76.393	10.49	17.518	8.563	138		28.081	50.94	102.03	16.545	46.261	7.619	12.408	37.51
7.619	5.745	39.392	15.352	48.187	25.013	48.182	52.954	33.647	17.271	28.563	80.125	2.082	10.609	12.169	8.411	1.646	6.62	8.279	141		12.859	26.44	50.2	8.056	41.745	8.425	15.532	43.26	26.104	40.203	18.935	33.362	18.859	27.633	28.286	76.827	10.424	17.426	8.371	141		28.333	49.73	106.28	16.075	45.547	7.521	12.437	37.502
7.209	5.872	39.065	15.13	46.043	24.649	46.996	50.103	34.545	16.608	30.104	78.905	2.155	10.527	12.355	8.464	1.63	6.756	8.071	144		14.283	23.89	52.69	7.737	41.693	8.432	15.493	43.545	26.293	39.773	19.107	33.635	18.89	27.72	28.472	76.976	10.514	17.598	8.218	144		28.758	45.84	102.45	16.524	45.714	7.621	12.445	37.755
7.274	5.577	40.638	15.685	47.321	25.263	46.721	53.51	34.311	17.729	29.577	73.071	2.207	10.454	12.581	8.452	1.667	6.941	8.117	147		13.253	26.51	52.48	7.743	41.975	8.437	15.562	43.098	26.601	40.282	19.043	33.264	19.256	27.531	28.492	77.304	10.934	17.61	8.223	147		28.525	51.81	105.22	16.176	45.829	7.479	12.423	36.886
7.247	5.832	40.666	15.631	46.416	24.529	48.558	52.716	34.815	17.333	29.525	80.154	2.2	10.575	12.631	8.804	1.737	6.954	8.299	150		14.121	25.77	50.68	8.302	41.961	8.469	15.691	43.41	26.754	40.152	19.191	33.353	19.431	28.043	29.047	78.744	10.815	17.538	8.599	150		30.172	51.74	103.51	16.224	45.837	7.628	12.45	37.151
[truncated: 13 more columns]

## Sheet: Fig 3j
Liprin-α3				RIM				Munc13-1
active zone levels (arb. units)	group	culture number		active zone levels (arb. units)	group	culture number		active zone levels (arb. units)	group	culture number					For data presentation in figures, each intensity value was divided by the same arbitrary factor within an experiment for display within a suitable y-range as described in the methods section. The original intensity values are shown here.
37.2459	1	1		42.9055	1	1		55.1589	1	1
124.679	1	1		62.371	1	1		80.2771	1	1			group 1 = - PMA
36.4158	1	1		49.8521	1	1		96.015	1	1			group 2 = + PMA
83.0338	1	1		39.6892	1	1		84.0514	1	1
70.2803	1	1		33.2626	1	1		55.4291	1	1
49.0216	1	1		58.6731	1	1		49.88	1	1
45.0579	1	1		24.5422	1	1		39.0869	1	1
49.676	1	1		24.9447	1	1		65.8856	1	1
45.5013	1	1		43.342	1	1		64.0035	1	1
40.4618	1	1		52.3216	1	1		48.8926	1	1		`
76.1907	1	1		59.8887	1	1		39.251	1	1
42.2142	1	1		54.1942	1	1		27.2542	1	1
96.8849	1	1		57.8761	1	1		68.0397	1	1
50.2305	1	1		37.1362	1	1		94.9989	1	1
62.3001	1	1		90.7789	1	1		53.1133	1	1
59.1773	1	1		80.9027	1	1		57.6226	1	1
50.8804	1	1		54.5602	1	1		53.531	1	1
60.0848	1	1		58.1158	1	1		58.5106	2	1
88.8285	1	1		59.4794	1	1		97.287	2	1
45.3591	1	1		50.0078	1	1		57.6597	2	1
43.3711	1	1		59.219	2	1		67.4597	2	1
44.3332	1	1		62.7611	2	1		103.048	2	1
40.9362	1	1		58.7392	2	1		41.2709	2	1
67.8009	2	1		70.6566	2	1		133.425	2	1
143.445	2	1		71.146	2	1		70.8725	2	1
114.89	2	1		72.1104	2	1		132.398	2	1
109.369	2	1		52.4978	2	1		51.7157	2	1
56.6358	2	1		73.4567	2	1		68.009	2	1
19.7344	2	1		55.7628	2	1		52.6288	1	2
74.4678	2	1		60.9578	2	1		61.0232	1	2
51.0534	2	1		38.797	2	1		73.4066	1	2
133.624	2	1		57.6662	2	1		84.9549	1	2
70.0838	2	1		83.9799	2	1		81.6261	1	2
125.004	2	1		44.1554	2	1		108.063	1	2
52.8787	2	1		66.9193	2	1		69.8491	1	2
62.2075	2	1		87.5291	1	2		64.2573	1	2
44.3141	2	1		67.1211	1	2		55.1144	1	2
96.8203	2	1		63.2519	1	2		67.9032	1	2
118.203	2	1		80.5559	1	2		55.2482	1	2
45.7799	2	1		85.1144	1	2		49.2744	1	2
83.494	2	1		98.8012	1	2		39.1872	1	2
62.08	2	1		68.1194	1	2		56.2923	1	2
41.6182	2	1		58.513	1	2		101.772	2	2
45.9902	2	1		63.1806	1	2		73.353	2	2
48.5953	2	1		94.5442	1	2		62.3947	2	2
39.1591	2	1		58.7591	1	2		72.0237	2	2
45.0171	2	1		20.7072	1	2		124.644	2	2
66.9224	2	1		43.8476	1	2		88.669	2	2
81.6334	2	1		23.3926	1	2		83.2261	2	2
61.0238	2	1		70.957	1	2		62.9359	2	2
44.1934	1	2		55.1612	1	2		65.2389	2	2
49.6756	1	2		65.9875	1	2		75.7075	2	2
65.1343	1	2		56.5745	1	2		68.6484	2	2
79.7398	1	2		121.542	2	2		63.3014	2	2
73.6103	1	2		67.3875	2	2		97.1029	2	2
59.6351	1	2		53.9268	2	2		72.9458	2	2
54.2639	1	2		41.2373	2	2		71.3216	2	2
72.6808	1	2		60.8741	2	2		79.7744	2	2
67.9334	1	2		54.8221	2	2		67.0178	2	2
35.4624	1	2		89.2768	2	2		77.057	2	2
47.1952	1	2		66.7856	2	2		56.3176	2	2
49.1089	1	2		53.4419	2	2		91.4277	2	2
40.7022	1	2		52.7642	2	2		64.1811	1	3
139.76	1	2		85.2127	2	2		48.2123	1	3
67.4545	1	2		52.9742	2	2		40.6794	1	3
40.5675	1	2		35.556	2	2		59.1274	1	3
109.149	1	2		78.4165	2	2		64.837	1	3
42.3451	1	2		44.9597	2	2		57.9094	1	3
25.5662	1	2		66.8485	2	2		43.601	1	3
35.7698	1	2		52.4948	2	2		53.8373	1	3
53.1144	1	2		93.1308	2	2		38.5818	1	3
48.5508	1	2		109.356	2	2		38.2539	1	3
39.6661	1	2		77.662	2	2		51.7544	1	3
91.0509	2	2		47.3815	2	2		54.7368	1	3
82.974	2	2		93.2756	2	2		42.1886	1	3
91.9309	2	2		59.4948	1	3		33.5867	1	3
63.2613	2	2		87.6169	1	3		44.1086	1	3
112.531	2	2		118.818	1	3		34.6078	2	3
65.3378	2	2		64.5639	1	3		43.7879	2	3
54.9725	2	2		64.7829	1	3		32.093	2	3
161.728	2	2		49.2788	1	3		31.7741	2	3
62.9763	2	2		97.6013	1	3		66.1154	2	3
150.19	2	2		129.462	1	3		98.585	2	3
79.7605	2	2		77.7162	1	3		49.8994	2	3
87.4876	2	2		48.6599	1	3		92.2021	2	3
113.552	2	2		77.2368	1	3		53.2293	2	3
72.1065	2	2		82.8011	1	3		53.8498	2	3
94.4772	2	2		67.1431	1	3		49.0274	2	3
89.4779	2	2		67.1593	1	3		65.789	2	3
42.3838	2	2		80.2883	1	3		63.1898	2	3
33.5002	1	3		56.5557	1	3		84.8997	2	3
23.9126	1	3		91.4879	1	3		55.3902	2	3
43.3168	1	3		103.566	2	3		53.8659	2	3
28.3132	1	3		122.83	2	3
44.4172	1	3		144.445	2	3
18.1048	1	3		117.777	2	3
53.8136	1	3		111.389	2	3
50.2672	1	3		124.948	2	3
54.0366	1	3		135.501	2	3
50.6092	1	3		76.1634	2	3
83.3456	1	3		96.4656	2	3
32.0132	1	3		157.458	2	3
34.3068	1	3		82.7772	2	3
66.8984	1	3		124.779	2	3
69.4428	1	3		73.5945	2	3
30.0948	1	3		89.5685	2	3
49.6761	1	3		106.575	2	3
25.2218	1	3		127.743	2	3
64.4114	1	3		105.784	2	3
66.3606	1	3
80.5186	1	3
75.4434	1	3
70.2516	1	3
43.3188	1	3
28.6678	1	3
66.2868	2	3
44.4562	2	3
120.13	2	3
31.5549	2	3
61.1402	2	3
93.6912	2	3
29.5106	2	3
21.9686	2	3
35.8996	2	3
45.5092	2	3
65.6568	2	3
39.4738	2	3
42.9858	2	3
38.4662	2	3
101.722	2	3
79.2206	2	3
37.1418	2	3
100.679	2	3
40.6758	2	3
35.4286	2	3
50.8582	2	3

## Sheet: Fig 4c
Liprin-α2				Liprin-α3				RIM				Munc13-1				RIM-BP2				Bassoon				PSD-95				Gephyrin				GluA1				CaV2.1				Synapsin-1
synaptic levels (fraction of control)	genotype	culture number		synaptic levels (fraction of control)	genotype	culture number		synaptic levels (fraction of control)	genotype	culture number		synaptic levels (fraction of control)	genotype	culture number		synaptic levels (fraction of control)	genotype	culture number		synaptic levels (fraction of control)	genotype	culture number		synaptic levels (fraction of control)	genotype	culture number		synaptic levels (fraction of control)	genotype	culture number		synaptic levels (fraction of control)	genotype	culture number		synaptic levels (fraction of control)	genotype	culture number		synaptic levels (fraction of control)	genotype	culture number			Figure 4c shows the synaptic levels as "% of control" ("fraction of control" x 100).
1.02746	1	1		1.01085	1	1		0.940774	1	1		1.24696	1	1		0.675379	1	1		0.935104	1	1		1.07677	1	1		0.592494	1	1		0.963562	1	1		1.10425	1	1		0.848993	1	1
1.02933	1	1		0.88954	1	1		1.05995	1	1		1.13217	1	1		1.07521	1	1		1.39041	1	1		1.1838	1	1		0.818414	1	1		0.857258	1	1		1.05713	1	1		0.894473	1	1
0.870778	1	1		0.897601	1	1		0.917038	1	1		0.94087	1	1		0.917356	1	1		0.853636	1	1		1.11872	1	1		1.1143	1	1		0.900305	1	1		0.982247	1	1		1.40498	1	1
1.04586	1	1		1.20624	1	1		0.935124	1	1		0.864348	1	1		1.33205	1	1		1.10519	1	1		0.93521	1	1		1.4748	1	1		1.09259	1	1		1.28532	1	1		1.11008	1	1			genotype 1 = controlL23
0.976486	1	1		1.02734	1	1		0.975181	1	1		0.815652	1	1		0.901863	2	1		0.874637	1	1		1.00421	1	1		1.11921	2	1		1.31897	1	1		0.661944	1	1		1.02031	1	1			genotype 2 = koL23
1.02157	1	1		0.938788	1	1		0.961315	1	1		0.892174	2	1		1.147	2	1		0.95967	1	1		0.872826	1	1		1.20734	2	1		1.19112	1	1		0.938736	1	1		0.973152	1	1
0.883515	1	1		0.805881	1	1		1.0317	1	1		0.692174	2	1		1.13736	2	1		1.07227	1	1		0.735109	1	1		1.26915	2	1		0.76068	1	1		1.1219	1	1		0.677552	1	1
0.906493	1	1		1.11389	1	1		1.05361	1	1		0.768696	2	1		1.11971	2	1		1.07282	1	1		0.994377	1	1		1.58427	2	1		0.727534	1	1		0.966471	1	1		0.794622	1	1
1.14999	1	1		1.12659	1	1		0.996246	1	1		0.749565	2	1		1.18107	1	2		0.834948	1	1		0.979072	1	1		1.10208	1	2		1.03192	1	1		0.867457	1	1		1.12665	1	1
1.08853	1	1		0.98328	1	1		1.12906	1	1		0.73913	2	1		1.04535	1	2		0.901323	1	1		1.09991	1	1		0.911971	1	2		1.15605	1	1		1.01454	1	1		1.14919	1	1
1.13326	1	2		1.0426	1	2		1.07547	1	2		1.22721	1	2		0.969398	1	2		0.774414	1	2		0.863638	1	2		1.07604	1	2		1.36528	1	2		0.838884	1	2		0.698481	1	2
0.944458	1	2		1.02029	1	2		1.09729	1	2		1.0558	1	2		0.929224	1	2		0.915106	1	2		1.04097	1	2		0.995481	1	2		1.16858	1	2		0.776391	1	2		0.849758	1	2
0.809223	1	2		1.03135	1	2		1.00419	1	2		0.955507	1	2		0.874957	1	2		0.738248	1	2		0.923696	1	2		0.914427	1	2		1.1237	1	2		0.914534	1	2		1.00387	1	2
1.02939	1	2		1.00943	1	2		0.862992	1	2		0.886214	1	2		1.1522	2	2		0.886052	1	2		1.32635	1	2		1.46412	2	2		1.04069	1	2		1.11341	1	2		0.932484	1	2
0.827252	1	2		1.27309	1	2		1.18834	1	2		0.875274	1	2		1.28942	2	2		0.849046	1	2		1.02498	1	2		1.40713	2	2		1.05789	1	2		0.919516	1	2		0.966205	1	2
1.19786	1	2		0.795292	1	2		1.06247	1	2		0.855215	2	2		1.08321	2	2		1.23193	1	2		1.01693	1	2		1.38478	2	2		0.935289	1	2		1.01596	1	2		1.65314	1	2
0.918759	1	2		1.05519	1	2		0.969313	1	2		0.725748	2	2		0.994645	2	2		1.27249	1	2		1.00357	1	2		1.03846	2	2		0.744902	1	2		1.12001	1	2		1.53732	1	2
0.920538	1	2		1.0881	1	2		0.905663	1	2		0.765864	2	2		1.17869	2	2		0.997982	1	2		0.906729	1	2		0.597338	2	2		0.749543	1	2		0.96874	1	2		0.893388	1	2
1.05123	1	2		1.05097	1	2		0.830495	1	2		0.785923	2	2		0.731213	2	3		0.965935	1	2		0.933082	1	2		1.13292	2	3		0.82541	1	2		1.30312	1	2		0.797898	1	2
1.16804	1	2		0.633686	1	2		1.00377	1	2		0.774982	2	2		0.847243	2	3		1.3688	1	2		0.960046	1	2		1.16327	2	3		0.988716	1	2		1.02943	1	2		0.667456	1	2
0.802453	1	3		0.852194	1	3		1.08842	1	3		1.2281	1	3		1.02777	2	3		0.799514	1	3		1.20023	1	3		1.10595	2	3		1.0976	1	3		0.980185	1	3		0.774727	1	3
1.16284	1	3		0.951465	1	3		0.9154	1	3		1.08149	1	3		1.16518	2	3		0.924344	1	3		1.03357	1	3		1.17444	2	3		0.898683	1	3		1.09832	1	3		0.93777	1	3
0.770739	1	3		0.966558	1	3		1.12102	1	3		0.944402	1	3		1.10941	2	3		0.954843	1	3		0.876188	1	3		0.600102	2	3		0.849044	1	3		1.29411	1	3		1.09617	1	3
0.89205	1	3		0.733975	1	3		0.94803	1	3		0.82064	1	3		0.821741	1	3		0.893397	1	3		1.20571	1	3		0.734487	1	3		0.966841	1	3		0.652066	1	3		0.932391	1	3
0.925194	1	3		0.918889	1	3		0.863695	1	3		0.925362	1	3		1.02575	1	3		0.978472	1	3		0.966147	1	3		1.09968	1	3		1.21274	1	3		1.0038	1	3		0.984133	1	3
1.06433	1	3		1.39619	1	3		0.779605	1	3		0.862529	2	3		0.959958	1	3		0.97992	1	3		0.596878	1	3		1.00229	1	3		1.14718	1	3		0.843569	1	3		1.13131	1	3
1.29988	1	3		1.00839	1	3		1.09375	1	3		0.653085	2	3		1.05655	1	3		0.940083	1	3		1.10116	1	3		1.00882	1	3		0.688409	1	3		1.03152	1	3		0.97688	1	3
1.027	1	3		1.00949	1	3		1.31036	1	3		0.82064	2	3		1.136	1	3		1.1543	1	3		1.14156	1	3		1.15473	1	3		0.930002	1	3		0.884273	1	3		1.25845	1	3
1.08588	1	3		0.991706	1	3		0.919229	1	3		0.818736	2	3						1.40398	1	3		1.10725	1	3						1.25821	1	3		0.98427	1	3		0.827093	1	3
0.969627	1	3		1.17114	1	3		0.9605	1	3		0.81112	2	3						0.971144	1	3		0.771294	1	3						0.951292	1	3		1.2279	1	3		1.08108	1	3
0.417214	2	1		0.237139	2	1		0.411352	2	1										0.91543	2	1		1.61693	2	1						1.15615	2	1		1.44445	2	1		1.0914	2	1
0.350411	2	1		0.149378	2	1		0.648029	2	1										0.801819	2	1		1.05481	2	1						0.92643	2	1		1.34999	2	1		1.56405	2	1
0.366655	2	1		0.182022	2	1		0.389264	2	1										0.853636	2	1		1.06839	2	1						1.13966	2	1		1.30425	2	1		1.04819	2	1
0.431402	2	1		0.285804	2	1		0.489625	2	1										0.837134	2	1		0.920583	2	1						1.52673	2	1		1.17416	2	1		0.853905	2	1
0.416661	2	1		0.189175	2	1		0.919099	2	1										0.914923	2	1		1.62904	2	1						1.45746	2	1		0.965146	2	1		1.21826	2	1
0.425947	2	1		0.314739	2	1		0.845245	2	1										0.992451	2	1		0.901557	2	1						1.30501	2	1		1.61476	2	1		1.6533	2	1
0.385169	2	1		0.249915	2	1		0.678782	2	1										0.799658	2	1		0.722446	2	1						1.10598	2	1		0.873259	2	1		1.24284	2	1
0.410544	2	1		0.187018	2	1		0.827399	2	1										0.925063	2	1		0.833059	2	1						0.949363	2	1		1.04751	2	1		0.934663	2	1
0.407734	2	1		0.291689	2	1		0.593854	2	1										1.18346	2	1		1.16452	2	1						1.41734	2	1		1.54283	2	1		1.0405	2	1
0.45928	2	1		0.253232	2	1		0.609789	2	1										0.816816	2	1		1.15105	2	1						1.56258	2	1		1.08414	2	1		0.990851	2	1
0.401984	2	2		0.215426	2	2		0.735644	2	2										0.785622	2	2		1.11921	2	2						0.770505	2	2		1.88352	2	2		1.57702	2	2
0.390736	2	2		0.20216	2	2		0.549571	2	2										0.62689	2	2		1.04146	2	2						0.76866	2	2		1.56564	2	2		1.20017	2	2
0.548832	2	2		0.202929	2	2		0.633916	2	2										1.42978	2	2		1.29154	2	2						0.991237	2	2		1.7211	2	2		1.41231	2	2
0.421911	2	2		0.210843	2	2		0.4095	2	2										1.31113	2	2		0.990934	2	2						0.906677	2	2		1.89273	2	2		0.62123	2	2
0.287955	2	2		0.240152	2	2		0.778685	2	2										1.17307	2	2		0.913009	2	2						1.29519	2	2		1.91656	2	2		0.980584	2	2
0.377313	2	2		0.26926	2	2		0.76861	2	2										1.01056	2	2		1.12325	2	2						1.06789	2	2		1.35072	2	2		1.3324	2	2
0.242098	2	2		0.215956	2	2		0.510126	2	2										0.767926	2	2		0.940762	2	2						0.706102	2	2		1.24048	2	2		1.18074	2	2
0.432418	2	2		0.237784	2	2		0.576262	2	2										0.940768	2	2		0.921169	2	2						0.909475	2	2		1.71654	2	2		1.25994	2	2
0.426076	2	2		0.244904	2	2		0.781729	2	2										0.873256	2	2		1.01724	2	2						0.967557	2	2		1.66929	2	2		1.3534	2	2
0.392526	2	2		0.269244	2	2		0.686416	2	2										0.894255	2	2		0.986901	2	2						0.843681	2	2		1.3917	2	2		1.26756	2	2
0.363422	2	3		0.198642	2	3		0.925231	2	3										0.887228	2	3		0.643746	2	3						0.989071	2	3		2.33147	2	3		1.94549	2	3
0.420469	2	3		0.159179	2	3		1.11905	2	3										0.88701	2	3		1.34937	2	3						0.909013	2	3		1.90704	2	3		1.94198	2	3
0.380709	2	3		0.210352	2	3		0.775379	2	3										1.05422	2	3		1.0426	2	3						0.801583	2	3		1.60469	2	3		1.8666	2	3
0.316651	2	3		0.15942	2	3		0.794653	2	3										0.702804	2	3		0.884254	2	3						1.00857	2	3		2.14916	2	3		2.57717	2	3
0.336387	2	3		0.202145	2	3		0.608543	2	3										0.978472	2	3		1.05111	2	3						0.891382	2	3		2.51818	2	3		1.95888	2	3
0.389115	2	3		0.236028	2	3		0.883674	2	3										0.778737	2	3		1.25785	2	3						0.910463	2	3		1.73978	2	3		2.12572	2	3
0.35344	2	3		0.164578	2	3		0.726367	2	3										0.767191	2	3		1.19116	2	3						1.15959	2	3		1.75825	2	3		2.02645	2	3
0.379159	2	3		0.320657	2	3		0.544576	2	3										0.955767	2	3		1.03334	2	3						1.03599	2	3		1.948	2	3		1.48566	2	3
0.377045	2	3		0.302446	2	3		0.790559	2	3										0.912274	2	3		1.04025	2	3						1.00749	2	3		1.96408	2	3		1.50973	2	3
0.304029	2	3		0.250966	2	3		0.58264	2	3										0.931924	2	3		1.01099	2	3						1.08172	2	3		1.50912	2	3		1.45556	2	3

[truncated: 39 more sheets: Figs 4e-h, Figs 5a-p, Fig 5q, Fig 5r, Fig 5s, Fig 5t, Fig 6b, c, Fig 6e, Fig 6g, Fig 6i, Figs 6k, l, Fig 6n, Fig 6p, Fig 6r, Fig 6u, Figs 6w, Figs 7b, e, Figs 7c, f, Figs 7h, Figs 7i …]
